# Supplementary material for: Molecular Decay of the Tooth Gene Enamelin (ENAM) Mirrors the Loss of Enamel in the Fossil Record of Placental Mammals
Source: PLoS Genet. 2009 Sep 4;5(9):e1000634. doi: 10.1371/journal.pgen.1000634 (PMC2728479; doi:10.1371/journal.pgen.1000634)
Supplement: Dataset S1 — Complete nexus alignment of DNA sequences for ENAM. (0.32 MB TXT) [file pgen.1000634.s001.txt]

[Dataset S1. Complete nexus alignment of DNA sequences for ENAM.]
[The alignment below contains two long insertions. The first insertion, which is unique to Echinops telfairi, is 540 nucleotides in length and extends from 1621-2160. This insertion encompasses 12 non-identical copies of a 45 nucleotide repeat and is derived from the upstream 46 nucleotides minus the 11th or 12th ("T") of these 46 nucleotides. The second long insertion, which occurs in pilosans, …
#NEXUS
Begin DATA;
	Dimensions ntax=49 nchar=4089;
	Format datatype=NUCLEOTIDE interleave missing=? gap=-;
	Matrix
	[ 1 11 21 31 41 ]
	[ | | | | | ]
	Vombatus_ursinus ?GAC-ACCCGTATTATTCAGAAGAGATGTATGAA-CAAGATTATGAACAG
	Monodelphis_domestica ?GAC-CCCCATATTATTCAGAAGAGATGTTTGAA-CAAGACTTTGAAAAG
	Eubalaena_glacialis CGTC-CTCCTTATTATTCAGAAGAGATGTTTGAA-CAAGATTTTGAAAAA
	Eubalaena_australis TGTC-CTCCTTATTATTCAGAAGAGATGTTTGAA-CAAGATTTTGAAAAA
	Megaptera_novaeangliae CGTC-CTCCTTATTATTCAGAAGAGATGTTTGAA-CAAGATTTTGAAAAA
	Caperea_marginata CATC-CTCCTTATTATTCAGAAGGGATGTTTGAA-CAAGATTTTGAAAAA
	Eschrichtius_robustus CATC-CTCCTTATTATTCAGAAGAGATGTTTGAA-CAAGATTTTGAAAAA
	Kogia_sima CGTC-CTCTTTATTATTCAGAAGAGATGTTTGAA-CAAGATTTTGAAAAA
	Kogia_breviceps CGTC-CTCTTTATTATTCAGAAGAGATGTTTGAA-CAAGATTTTGAAAAA
	Physeter_macrocephalus CATC-CTCCTTATTATTCAGAAGAGATGTTTGAA-CAAGATTTTGAAAAA
	Delphinapterus_leucas CGTC-CTCCTTATTATTCAGAAGAGATGTTTGAA-CAAGATTTTGAAAAA
	Phocoena_phocoena CGTC-CTCCTTATTATTCAGAAGAGATGTTTGAA-CAAGATTTTGAAAAA
	Tursiops_truncatus CGTC-CTCCTTATTATTCAGAAGAGATGTTTGAA-CAAGATTTTGAAAAA
	Inia_geoffrensis CGTC-CTCCTTATTTTTCAGAAGAGATGTTTGAA-CAAGATTTTGAGAAA
	Pontoporia_blainvillei CGTC-CTCCTTATTATTCAGAAGAGATGTTTGAA-CAAGATTTTGAAAAA
	Mesoplodon_bidens TGTC-CTCCTTATTATTCAGAAGAGATGTGTGAA-CAAGATTTTGAAAAA
	Platanista_minor CGTC-CTCCTTATTATTCAGAAGAGATGTTTGAA-CAAGATTTTGAAAAA
	Hippopotamus_amphibius CGTC-TTCCTTATTATTCAGAAGAGATGTTTGAA-CAAGATTTTGAAAAA
	Bos_taurus CGTC-CTCCTTATTATTCAGAAGAGATGTTTGAA----GATTTTGAAAAA
	Sus_scrofa CGTC-CTCCTTATTACTCAGAGGAGATGTTTGAA-CAAGATTTTGAAAAA
	Lama_glama CG----TCCTTATTATTCAGAAGAGATGTTTGAA----GATTTTGAAAAA
	Equus_caballus CGTC-CTCCTTACTATTCAGAAGAGATGTTTGAA----GATTTTGAAAAA
	Canis_familiaris CGTC-CTCCTTATTATTCAGAAGAGATGTTTGAA-CAAGATTTTGAAAAA
	Felis_catus CGTC-CTCCTTATTATTCAGAAGAGATGTTTGAA-CAAGATTTTGAAAAA
	Manis_pentadactyla TGTC-CTCCTTATTATTTAGAAGAGATGCTTGAA-CAAGATTTTTAAAAA
	Manis_tricuspis ??????????????????????????????????????????????????
	Myotis_lucifugus CGTC-CTCCCTATTATTCAGAAGAAATGTTTGAA-CAAGATTTTGAAAAA
	Erinaceus_europaeus CGTC-CTCCTTATTATTCAGAAGAGATGTTTGAA-CAGGATTTTGAAAAA
	Amblymsomus_hottentotus CGTC-CTCCTTATTATTCTGAAGAGATGTTTGAA-CAAGATTTTGAAAAA
	Chrysochloris_asiatica CGTC-CTCCTTATTATTCTGAAGAGATGTTTGAA-CAAGATTTTGAAAAA
	Echinops_telfairi CGTC-CTCCTTATTATTCAGAAGAGATGTTTGAA-CAAGATTTTGAAAAA
	Elephantulus_rufescens CGTC-CTCCTTATTATTCAGAAGAGATGTTTGAA-CAAGATTTTGAAAAA
	Rhynchocyon_petersi CGCC-CCCCTTATTATTCAGAAGAGATGTTTGAA-CAAGATTTTGAAAAA
	Orycteropus_afer CATC-CTCCTTATTTTKCAGATGAGATGTTTGAA-CAAGATTTTGAAAAA
	Dugong_dugon CGCC-CTCCTTATTATTCAGAAGAAATGTTTGAA-CAAGATTTTGAAAAA
	Heterohyrax_brucei CGCC-CTCCTTATTATTCAGAAGAGATGTTTGAA-CAAGATTTTGAAAAA
	Procavia_capensis CGCC-CTCCTTATTATTCAGAAGAGATGTTTGAA-CAAGATTTTGAAAAA
	Elephas_maximus CGCC-CACCTTATTATTCAGAAGAGATGTTTGAA-CAAGATTTTGAAAAA
	Loxodonta_africana CGCC-CACCTTATTATTCAGAAGAGATGTTTGAA-CAAGATTTTGAAAAA
	Bradypus_tridactylus ??????????????????????????????????????????????????
	Choloepus_didactylus ??????????????????????????????????????????????????
	Choloepus_hoffmanni ??????????????????????????????????????????????????
	Myrmecophaga_tridactyla CACT-CTCCTTATTACTCAGAAGA-ATGTTTGAA-CAAGATTATGAAAAA
	Tamandua_tetradactyla CACATCTCCTTATTACTCATAAGA-ATGTTTGAA-CAAGATTATGAAAAA
	Cyclopes_didactylus TGCC-CTTCT-ATTATTCAAAAGAGATATATGAA-CAAGATTTTGAAAAA
	Dasypus_novemcinctus CGCC-CTCCTTATTATTCAGAAGAGATGTTTRAA-CAAAATTTTGAAAAA
	Tolypeutes_matacus CACC-CTC---ATTATTCAGAAGAGATGTTTGAAGCAAGATTTTGAAAAA
	Chaetophractus_villosus CGCC-CTCCTTATTATTCAGAAGAGATGTTTGAA-CAAGATTTTGAAAAT
	Euphractus_sexcinctus ??????????????????????????????????????????????????
	[ 51 61 71 81 91 ]
	[ | | | | | ]
	Vombatus_ursinus -CCCAAAGAGGAGGAT-CCACCCAAAGTGGAGAGCACCACCTCAGCCCCT
	Monodelphis_domestica -CCCAAAGAGGAAGAT-CCCCCCAAAGTAGAGAGTACCACCGCAGCCCCT
	Eubalaena_glacialis -CCAAAAGAAAAAGAT-CCTCCTAAAACAGAGAGTCCAGCCACCGATCCT
	Eubalaena_australis -CCAAAAGAAAAAGAT-CCTCCTAAAACAGAGAGTCCAGCCACCGATCCT
	Megaptera_novaeangliae -CCAAAAGAAAAAGAT-CCTCCTAAAACAGAGAGTCCAGCCACCGATCCT
	Caperea_marginata -CCAAAAGAAAAAGAT-CCTCCTAAAACAGAGAGTCCAGCCACCGATCCT
	Eschrichtius_robustus -CCAAAAGAAAAAGAT-CCTCCTAAAACAGAGAGTCCAGCCACCGATCCT
	Kogia_sima -CCAAAAGAAAAAGAT-CCTCCTAAAACAGAGAGTCCAGCCACTGATCCT
	Kogia_breviceps -CCCAAAGAAAAAGAT-CCTCCTAAAACAGAGAGTCCAGCCACTGATCCT
	Physeter_macrocephalus -CCAAAAGAAAAAGAT-CCTCCTAAAACAGAGAATCCAGCCACCGATCCT
	Delphinapterus_leucas -CCAAAAGAAAAAGAT-CCTCCTAAAACAGGAAGTCCAGCCACTGATCCT
	Phocoena_phocoena -CCAAAAGAAAAAGAT-CCTCCTAAAACAGAAAGTCCAGCCACTGATCCT
	Tursiops_truncatus -CCAAAAGAAAAAGAT-CCTCCTAAAACAGAGAGTCCAGCCACTGATCCT
	Inia_geoffrensis -CCAAAAGAAAAAGAT-CCTCCTAAAACAGACAGTCCAGCCACTGATCCT
	Pontoporia_blainvillei -CCAAAAGAAAAAGAT-CCTCCTAAAACAGAGAGTCCAGCCACTGATCCT
	Mesoplodon_bidens -CCAAAAGAAAAAGAT-ACTCCTAAAACAGAGAGTTCAGCCACTGATCCT
	Platanista_minor -CCAAAAGAAAAAGAT-CCTCCTAAAACAGAGAGTCCAGCCACTGATCCT
	Hippopotamus_amphibius -CCAAAAGAAGAAGAT-CTTCCTAAAACAGAGAGTCCAGCCACTGATCCT
	Bos_taurus -CCAAAAGAAGAAGAT-CCTCCTAAAACAGAGACTCCAGCCACAGATCCT
	Sus_scrofa -CCAAAAGAAAAAGAT-CCTCCCAAAACAGAGACTCCAGCCACTGAACCT
	Lama_glama -CCCAAAGAAGAAGAT-CCTCCTAAAACAGAAAGTCCAGCCACCGAACCT
	Equus_caballus -CCCAAAGAAGAAGAT-CCTCCTAAAGCAGAGAGTCCAGCCACTGAACCC
	Canis_familiaris -CCCAAAGAAAAAGAT-CCTCCTAAAGCAGAGAGTCCGGCCGCTGAGCCC
	Felis_catus -CCCAAAGAAAAAGAT-CCTCCTAAAGCAGAGAGTCCAGCCACTGAACCC
	Manis_pentadactyla -CCCAAAGAAAAAGAT-CCTCCTAAAGCAGAGAGTCCAGCCCCTGAACCC
	Manis_tricuspis ??????????????????????????????????????????????????
	Myotis_lucifugus -CCCAAAGAAAAAGAC-CCTCCTAAAACGGAAAGTCCAGCCACCGAGCCC
	Erinaceus_europaeus -CCCAAAGAAAAAGAT-CCTCCTAAAACCGAGAGTCCAGCCACAGAACCC
	Amblymsomus_hottentotus -CCCAAAGAAAAAGAT-CCCCCTAAAGCAGAGAGTCCAGCTACAGAGCCC
	Chrysochloris_asiatica -CCCAAAGAAAAAGAT-CCCCCTAAAGCAGAGAGTCCAGCTACAGAGCCC
	Echinops_telfairi -CCGAAAGAAAAAGAT-CCCCCTAAAAAAGAGACTCCGGCCGCTGATCCC
	Elephantulus_rufescens -CCCAAAGAAGAAGAT-CCTCCCAAAAAGGAGACTCCAGCAACAGAACCA
	Rhynchocyon_petersi -CCCAAAGAAAAAGAT-CCCCCCAAAACAGAGAGTCCACCCACAGAACCA
	Orycteropus_afer -CCCAAAGAAAAAGAT-CCCCCTAAAGCAGAGAGTCCAGCTACAGAACCC
	Dugong_dugon -CCGAAAGAAGAAGAT-CCCCCTAAACCAGAGAGTCCAGCTACAGATCCC
	Heterohyrax_brucei -CCCAAAGAAAAAGAT-CCCCCTAAAACAGAGAGTCCAGCTACAGACCCC
	Procavia_capensis -CCCAAAGAAAAAGAT-CCCCCTAAAACAGAGAGTCCAGCTACAGACCCC
	Elephas_maximus -CCCAAAGAAAAAGAT-CCCCCTAAAGCAGAGAGTCCAGCTACAGAACCC
	Loxodonta_africana -CCCAAAGAAAAAGAT-CCCCCTAAAGCAGAGAGTCCAGCTACAGAACCC
	Bradypus_tridactylus ??????????????????????????????????????????????????
	Choloepus_didactylus ??????????????????????????????????????????????????
	Choloepus_hoffmanni ??????????????????????????????????????????????????
	Myrmecophaga_tridactyla -CCTAAAGGAAAAGATTCCCCCTAAAGCAGAGAGCCCAGGCACAGAGACC
	Tamandua_tetradactyla -CCTAAAGGAAAAGATTCCCCCTAAAGCAGAGAGCCCAGGCACAGAGACC
	Cyclopes_didactylus TCCCAAAGAAGAAGAT-CCCCTTAAAGCAGAGAGCCTAGCCACAAAGCCC
	Dasypus_novemcinctus -CCCAAAGAAAAAGAT-CCCCCTAAAACAGAGAGCCCAGCAGCAGAACCC
	Tolypeutes_matacus -CCCAAAGAAAAAAAT-CCTCCTAAAGCAGAGAGCCCAGCAGCAGAGCCC
	Chaetophractus_villosus -TCCAAAGAAAAAGAT-CCCCC-AAAGCAGAGAGCCTAGCAGCAGAGCCC
	Euphractus_sexcinctus ?????????????????????????????????????AGCAGCAGAGCCC
	[ 101 111 121 131 141 ]
	[ | | | | | ]
	Vombatus_ursinus CCCCCAAACACCACAGCCCTTGAGAACAATTCAACTCAACCAACTGTACC
	Monodelphis_domestica CCAACGAACTCCACGGTTCCTGAGACCAATTCAACTCAAGCAACTGTCCC
	Eubalaena_glacialis TCGGCTAATTCAACAGTTCCTGAAACTAATTCTACCCAGTCAAATGCACC
	Eubalaena_australis TCGGCTAATTCAACAGTTCCTGAAACTAATTCTACCCAGTCAAATGCACC
	Megaptera_novaeangliae TCGGCTAATTCARCAGTTCCTGAAACTAATTCTACCCAGTCAAATGCACC
	Caperea_marginata TCGGCTAATTCAACAGTTCCTGAAACTAATTCTACCCAGTCAAATGCACC
	Eschrichtius_robustus TCGGCTAATTCAACAGTTCCTGAAACTAATTCTACCCAGTCAAATGCACC
	Kogia_sima TCGGCTAATTCAACAGTTCCTGAAACTAATCCTACCCAGTCAAATGCACC
	Kogia_breviceps TCGGCTAATTCAACAGTTCCTGAAACTAATCCTACCCAGTCAAATGAACA
	Physeter_macrocephalus TCGGCTAATTCAACAGTTCCTGAAACTAATTCTACCCAGTCAAATGCACC
	Delphinapterus_leucas TCGGCTAATTCAACAGTTCCTGAAACTAATTCTACCCAGTCAAATGCACC
	Phocoena_phocoena TCAGCTAATTCAACAGTTCCTGAAACTAATTCTACCCAGTCAAATGCACC
	Tursiops_truncatus TCGGTTAATTCAACAGTTCCTGAAACTAATTCTACCCAGTCAAATGCACC
	Inia_geoffrensis TCGGCTAATTCAACAGTTCCTGAAACTAATTCTACCCAGTCAAATGCACC
	Pontoporia_blainvillei TCGGCTAATTCAACAGTTCCTGAAACTAATTCTACCCAGTCAAATGCACC
	Mesoplodon_bidens TTGGCTAATTCAACAGTTCCTGAAACTAATTCTACCCAGTCAAATGCACC
	Platanista_minor TTGGCTAATTCAACAGTTCCTGAAACTAATTCTACCCAGTCAAATGTACC
	Hippopotamus_amphibius TCAATTAATTCAACAATTCCTGAGACTAATTTTACCCAGCCAAATGCACC
	Bos_taurus TCTGTTAATTCAACAGTTCCTGAGACTAACTCTACCCAGCCAGGTGCACC
	Sus_scrofa TCAGTTAATACAACAGTTCCTGAGACAAATTCTACCCAGCCAAACGCACC
	Lama_glama TCAACTAATTCAACAGTTCCTGAGACTAATTCCACCCAACCAAATGCACC
	Equus_caballus TCGTCTAATTCAACAGTTCCTGAAAATAATTCCACCCAACCAAATGCACC
	Canis_familiaris TCGGGTAATTCAACAGGTCCCGAGACTAATTCTACTCAATCAAAT---CC
	Felis_catus TCGGGTAATTCAACAGGTCCTGAGACTAATTCTACTCAACCAAATGCACC
	Manis_pentadactyla TCAGGGAATTCAACAGGTCCTGAGACTAATTTTACCCGGATAAATGCACC
	Manis_tricuspis ??????????????????????????????????????????????????
	Myotis_lucifugus TCGTCAAATTCAACSGTTCCTGAGACTAATTCTACCCAACCAAATGCACC
	Erinaceus_europaeus TCACCTAACTCAACTACTCCTGAAACTAATTCTACCCAACCAAATGCACC
	Amblymsomus_hottentotus ACAACGAATTCAACTGTTTCTGAGACTAATTCAACCCAACCAAATGTGCC
	Chrysochloris_asiatica ACAACGAATTCAACTGTTTCTGAGACTAATTCAACCCAACCAAATGTGCC
	Echinops_telfairi ACCACGAATGCCACTGTTCCTGAGACGAACGCCACCCAATCGAACGCGGC
	Elephantulus_rufescens ACAACTAATTCAACTGTTCCTGAAACGAACTCGACTCAACCAAATGTGCA
	Rhynchocyon_petersi ACAGCTAATTCAACTGTTACCCAAACTAATTCAACTCAACCAAATGTGCC
	Orycteropus_afer ACAGCTAATTCAACTGTTCCTGAGACTAATTCAACCCGACCAAATGTGCA
	Dugong_dugon ACAGTTAATTCAACTGCTCCTGAGACTAATTCAACCCAAACGAATGTGCC
	Heterohyrax_brucei ACACCTAATACAACTGTTCCTGAGACTAATTCAACCCAATCAAATGTGCC
	Procavia_capensis ACACCTAATACAACTGTTCCTGAGACTAATTCAACCCAATCAAATGTGCC
	Elephas_maximus ACAGTTAATTCAACTGCTCCTGAGACTAATTCAACCCAAGCAAATGTGCC
	Loxodonta_africana ACAGTTAATTCAACTGCTCCTGAGACTAATTCAACCCAAGCAAATGTGCC
	Bradypus_tridactylus ??????????????????????????????????????????????????
	Choloepus_didactylus ??????????????????????????????????????????????????
	Choloepus_hoffmanni ??????????????????????????????????????????????????
	Myrmecophaga_tridactyla ACCATTAATTCACCAGTTCCTGAAACTAACTCTACCCAAACAAATACACT
	Tamandua_tetradactyla ACCATTAATTCACCAGTCCCTGAAACTAACTCTACCCAAACAAATACACT
	Cyclopes_didactylus ACCATCAATTCAGCAGTTCCTGAAACTAATTCTACCCAACCAAATACA-T
	Dasypus_novemcinctus ACCACTAATTCAACAGTTCCTGCAACTAATTCTTCTCAACCAAATACACC
	Tolypeutes_matacus ACCGCTAATTCAACAGTTCCTGCAACTAATTCTACCCAACCAAATATACC
	Chaetophractus_villosus GCCGCTAATTCAACAGTTCCTGTCATTAATTCTACCCAACCAAATATACC
	Euphractus_sexcinctus GCCGCTAATTCAACAGTTCCTGCCATTAATTCTACCCAACCAAATATACC
	[ 151 161 171 181 191 ]
	[ | | | | | ]
	Vombatus_ursinus TAG-CCCAGGAGGCAGTCAAGGTGGAAATGAGACCAGTCCAACAGGGAAT
	Monodelphis_domestica TGT-CTCAGGAGGGAGTCAAGGTGGAAATGAGACCAGCACAACAGGGAAT
	Eubalaena_glacialis CAA-TCCCAGAGGGAGTCAGGGTGGAAATGACACCAGCCCAACAGGAAAC
	Eubalaena_australis CAA-TCCCAGAGGGAGTCAGGGTGGAAATGACACCAGCCCAACAGGAAAC
	Megaptera_novaeangliae CAA-TCCCAGAGGGAGTCAGGGTGGAAATGACACCAGCCCAACAGGAAAC
	Caperea_marginata CAA-TCCCAGAGGGAGTCAGGGTGGAAATGACACCAGCCCAACAGGAAAC
	Eschrichtius_robustus CAA-TCCCAGATGGAGTCAGGGTGGAAATGACACCAGCCCAACAGGAAAC
	Kogia_sima CAA-TCCCAGAGGGAGTCAGGGTGGAAATGACACCAGCCCAATAGGAAAC
	Kogia_breviceps CAA-TCCCAGAGGGAGTCAGGGTGGAAATGACACCAGCCCAACAGGAAAC
	Physeter_macrocephalus CAA-TCCCAGAGGGAGTCAGGGTGGAAATGACACCAGCCCAACAGGAAAC
	Delphinapterus_leucas CAA-TCCCAGAGGGAGTCAGGGTGGGAATGACACCAGCCCAACAGGAAAC
	Phocoena_phocoena CAA-TCCCAGAGGGAGTCAGGGTGGAAATGACACCAGCCCAACAGGAAAC
	Tursiops_truncatus CAA-TCCCAGAGGGAGTCAGGGTGGAAATGACACCAGCCCAACAGGAAAC
	Inia_geoffrensis CAA-TCCCAGAGTGAGTCAGGGTGGAAATGACACCAGCCCAACAGGAAAC
	Pontoporia_blainvillei CAA-TCCCAGAGGGAGTCAGGGTGGAAATGACACCAGCCCAACAGGAAAC
	Mesoplodon_bidens CAA-TCCCAGAGGGAGTCAGGGTGGAAATGACACCAGCCTAACAGGAAAC
	Platanista_minor CAA-TCCCAGAGGGAGTCAGGGTGGAAATGACACCAGCCCAACAGGAGAC
	Hippopotamus_amphibius CAA-TCCCAGAGGAAGTCAGGGTGGAAATGATACCAGCCCAACAGGAAAC
	Bos_taurus CAG-TCCCAGAGCGGGTCAAGGCGGAAATGACACCAGCCCAGCAGGAAAC
	Sus_scrofa CAA-TCCCCGG------------GGAAATGACACCAGCCCAACAGGAACC
	Lama_glama CAA-TCCCAGAGGGAGTCAGAGTGGAAATGACACCAGCCCATCAGGAAAC
	Equus_caballus CAA-CCCCAGAGGCAGTCAGGGTGGAAATGACACCAGCCCAACAGGAAAC
	Canis_familiaris TGG-------AGGGAGTCAGAGTGGAAATGACACCAGCCCAACAGGAAAC
	Felis_catus TGG-------AGGGAATCAGGGCGGAAATGACACCAGCCCAACAGGAAAC
	Manis_pentadactyla CAG-TCCAAGCAAGAGTCAGAGTGGAAATGATACCAGCCCAACTGCAAAC
	Manis_tricuspis ??????????????????????????????????????????????????
	Myotis_lucifugus CAA-TCCTGGAGGGCGTCCGGGTGGAAATGACACCAGCCCAACAGGMAAC
	Erinaceus_europaeus CAA-TCCCAGAGGGAATCAGCCTGGAAACGACACCAATCCAGCTGGAAAC
	Amblymsomus_hottentotus TAG-TCCCGGAGGGAGTCAGGGCGGAAATRATACCGCCCCAGCAGGAAAC
	Chrysochloris_asiatica TAG-TCCTGGAGGGAGTCAGGGCGGAAATGACACGGCCCCAGCAGGAAAC
	Echinops_telfairi GAG-TGCCGGCGGGAGCCAGGTGGGAAACGACACCACCACCCCGGGACAC
	Elephantulus_rufescens GGG-TCCTGGAGCAAGTCAGGGTGGAAATGACACAAGCCCAGCAGGAAAT
	Rhynchocyon_petersi AGG-TCCTGGAGCAAGTCAGGGCAGAAATGACACAGCACCAATAGGAAAC
	Orycteropus_afer CAG-CCCTGCAGGGCGTCAGGGCAGAAA---CACCGCCCCAGCAGGAAAC
	Dugong_dugon TGG-TTCTGGAGGGAGTCAGGGAGGAAATGACACCACCCCAACAGGAAAC
	Heterohyrax_brucei TGG-CTCTGGAGGGAATCATGGAGGAAACGACACCACCCTAACAGGAAAC
	Procavia_capensis TGG-CTCTGGCGGGAATCATGGAGGAAATGACACCACCCTAACAGGAAAC
	Elephas_maximus TGG-TCCTGGAGGGAGTAAGGGAGGAAATGACACCACCCCAACAGGAAAC
	Loxodonta_africana TGG-TCCTGGAGGGAGTAAGGGAGGAAATGACACCACCCCAACAGGAAAC
	Bradypus_tridactylus ??????????????????????????????????????????????????
	Choloepus_didactylus ??????????????????????????????????????????????????
	Choloepus_hoffmanni ??????????????????????????????????????????????????
	Myrmecophaga_tridactyla CAG-TCCCAGAGGGAGTTAGGATGGAAATGAAACTATCCCAACAAGAAAC
	Tamandua_tetradactyla CAG-TCCCAGAGGGAGTTAGGATGGAAATGAAACTAGCCCAACAAGAAA-
	Cyclopes_didactylus CAG-TCCCAAAGGGAGTTAGGACAGAAATGAAACTAGCCCAATAAGAAA-
	Dasypus_novemcinctus TGG-TACTGGAGGGAGTCAGGGTGGAAATGGCACTAGTCCAACAGGAAAC
	Tolypeutes_matacus CGG-TCCTGGAGGCAGTCGGGGTGGATATGACACTAGCCCAATAGGAAAC
	Chaetophractus_villosus TGG-TCCTGGAGGGAGTCAGGGTGGAAATGACGCTAGCCCAACAGGAAAC
	Euphractus_sexcinctus TGGGTCCTGGAGGGAGTCAGGGTGGAAATGACACTAGCCCAACAGGAAAC
	[ 201 211 221 231 241 ]
	[ | | | | | ]
	Vombatus_ursinus GATGCTCAAGCTCAGAACCCTGGGAACAACCAAGGAGTACATCCTGGGGT
	Monodelphis_domestica GAAGCTGAAGTGCAGAACCCTGGGATCAAC--------------------
	Eubalaena_glacialis AGTGTCCAGGGGTCTAACACTGTGAGCAATCCTACAGCTCAAAACAG---
	Eubalaena_australis AGTGTCCAGGGGTCTAACACTGTGAGCAATCCTACAGCTCAAAACAG---
	Megaptera_novaeangliae AGTGTCCAGGGGTCTAACACTGTGAGCAATCCTACAGCTCAAAACAG---
	Caperea_marginata AGTGTCCAGGGGTCTAACACTGTGAGCAATCCTACAGCTCAAAACAG---
	Eschrichtius_robustus AGTGTCCAGGGGTCTAACACTGTGAGCAATCCTACAGCTCAAAACAG---
	Kogia_sima ACTGTCCAGGGGTCTAACACTGTGAGCAATCCTACAGCTCAAAACAG---
	Kogia_breviceps ACTGTCCAGGGGTCTAACACTGTGAGCAATCCTACAGCTCAAAACAG---
	Physeter_macrocephalus ACTGTCCAGGGGTCTAACACTGTGAGCAATCCTACAGCTCAAAACAG---
	Delphinapterus_leucas AGTGTCCAGGGGTCTAACACTGTGAGCAATGCTACAGCTCAAAACAG---
	Phocoena_phocoena AGTGTCCAGGGGTCTAACACTGTGAGCAATACTACAGCTCAAAACAG---
	Tursiops_truncatus AGTGTCCAGGGGTCTAACACTGTGAGCAATCCTACAGCTCAAAACAG---
	Inia_geoffrensis AGTGTCCAGGGGTCTAACACTGTGAGCAATCCTACAGCTCAAAACAG---
	Pontoporia_blainvillei AGTGTCCAGGGGTCTAACACTGTGAGCAATCCTACAGCTCAAAACAG---
	Mesoplodon_bidens ACTGTCCAGGGGTCTAACACTGTGAGCAATCCTACAGCTCAAAACAG---
	Platanista_minor AGTGTCCAGGGGTCTAACACTGTGAGCAATCCTACAGCTCAAAACAG---
	Hippopotamus_amphibius AGTGTCCAGAGGTCTAACACTGTGAGCAATCCTACAGCTCAAAACAG---
	Bos_taurus AATGGTCAGGACCCTAACACTGTGAGCAACCCTACAGTTCAAAACAA---
	Sus_scrofa AGTGGCCAGGGGCCTAACCCTAGAAGCAACCCTACAGGTCAAAACGG---
	Lama_glama AGTGGCCAGGGGCCTAACACTGTGAGCAACCCTACAGCTCAAAATGG---
	Equus_caballus AGTGGCTATGGGCCAAACACTGTGAGCAACCGTACAGTTCAAAATGGGGT
	Canis_familiaris AGTGGCCCTGGCCCAAACACTGTGAGTAATCCTACGGCTCAAAACGGGGT
	Felis_catus AGTGGCCATGGCCCAAACACTGTGAGTAATCCTACAGCTCAAAACGGGGT
	Manis_pentadactyla A------------------CTGTGAGCAATCCTACAGCTCAAAATGGGGT
	Manis_tricuspis ??????????????????????????????????????????????????
	Myotis_lucifugus AGTGGCCATGGGCCCAACACTGGGGGCAACCCTACAGCTCAAAATGGGGT
	Erinaceus_europaeus GGTGGCCCTGGGTCAAACACTGTGAACAACCCTGCTGTTCAAAAC-----
	Amblymsomus_hottentotus AGT---AATGGTCAAAA------------CCCTACAGCTCAAAATGGGGT
	Chrysochloris_asiatica AGT---AATGGCCCAAA------------CCCTACAGCTCAAAATGGGGT
	Echinops_telfairi GGC---CCCGGCGCAAA------------CCCCACGGCGCAAGACGGGGT
	Elephantulus_rufescens GGT---CCTGGTCCAAACCCCGGGAGCAACC------CTCAACATGGAGT
	Rhynchocyon_petersi GGT---CATAGTCCAAACCCTGAGGGCAACCCTACAGCTCAAAATGGGGT
	Orycteropus_afer AGT---CATGGTACAAACCCTGGGAGTAATCCAACAGTTCAAGATGGGGT
	Dugong_dugon AGT---CATGATCTAAACCCGGGGAGCAACCGTACAGCTCAAAATGGGGT
	Heterohyrax_brucei AGT---CATGGCCCAAACTTGGGGAGCAACCCTACAGCTCAAAATGGGGT
	Procavia_capensis AGT---CATGGCCCAAACTTGGGGAGCAACCCTACAGCTCAAAATGGGGT
	Elephas_maximus AGT---CAAGGTCCAAACCCAGGAAACGACCCTACATCTCAAAATGGG--
	Loxodonta_africana AGT---CAAGGTCCAAACCCAGGAAACAACCCTACAGCTCAAAATGGG--
	Bradypus_tridactylus ??????????????????????????????????????????????????
	Choloepus_didactylus ??????????????????????????????????????????????????
	Choloepus_hoffmanni ??????????????????????????????????????????????????
	Myrmecophaga_tridactyla AGTGTCCA------------TGGGAGCAATCCTACATCTCAAAA-AGGGC
	Tamandua_tetradactyla -GTGTCCA------------AGGGAGCAATCTTACATCTCAAAA-AGGGC
	Cyclopes_didactylus -GTGTCCATGTGCGAAACCATGGGAGCAATCCTCTATCTCAAAACAGGGC
	Dasypus_novemcinctus AGTGCCCATGTGCCAAATCCTGGGAACAATCCTACAGCTCAAAACGTGGC
	Tolypeutes_matacus AGTGCCCGTGCACCAAACCCTGGGAACAATCTTACAGCTCAAAACGGGGC
	Chaetophractus_villosus AGTGCCCATGCGCCAAACCCTAGGAACAATCCTACAACTCAAAACGGGGC
	Euphractus_sexcinctus AGTGGCCATGCGCCAAACCCTAGGAACAATCCTACAACTCAAAACGGGGC
	[ 251 261 271 281 291 ]
	[ | | | | | ]
	Vombatus_ursinus TCACTCAACTCCTTCTGTTAATATCTCAATTCATGATGTACTAGGAAGCC
	Monodelphis_domestica ----TTGGCTCCTGCTGTTAATGTCTCTGGCCAAGACGGACCAGGAAGTC
	Eubalaena_glacialis ---------CCCTGCAGTAAATGTTTCAGGCCAGGGAGTTCCAAGAAGTC
	Eubalaena_australis ---------CCCTGCAGTAAATGTTTCAGGCCAGGGAGTTCCAAGAAGTC
	Megaptera_novaeangliae ---------CCCTGCAGTAAATGTTTCAGGCCAGGGAGTTCCAAGAAGTC
	Caperea_marginata ---------CCCTGCAGTAAATGTTTCAGGCCAGGGAGTTCCAAGAAGTC
	Eschrichtius_robustus ---------CCCTGCAGTAAATGTTTCAGGCCAGGGAGTTCCAAGAAGTC
	Kogia_sima ---------CCCTGCAGTAAATGTTTCAGGCCAGGGAGTTCCAAGAAGTC
	Kogia_breviceps ---------CCCTGCAGTAAATGTTTCAGGCCAGGGAGTTCCAAGAAGTC
	Physeter_macrocephalus ---------CCCTGCAGTAAATGTTTCAGGCCAGGGAGTTCCAAGAAGTC
	Delphinapterus_leucas ---------CCCTGCAGTAAATGTTTCAGGCCAGGGAGTTCCAAGAAGTC
	Phocoena_phocoena ---------CCCTGCAGTAAATGTTTCAGGCCAGGGAGTTCCAAGAAGTC
	Tursiops_truncatus ---------CCCTGCAGTAAATGTTTCAGGCCAGGGAGTTCCAAGAAGTC
	Inia_geoffrensis ---------CCCTGCAGTAAATGTTTCAGGCCAGGGAGTTCCAAGAAGTC
	Pontoporia_blainvillei ---------CCCTGCAGTAAATGTTTCAGGCCAGGGAGTTCCAAGAAGTC
	Mesoplodon_bidens ---------CCCTGCAGTAAATGTTTCAGGCCAGGGAGTTCTAGGAAGTC
	Platanista_minor ---------CCCTGCAGTAAATGTTTCAGGCCAGGGAGTTCCAAGAAGTC
	Hippopotamus_amphibius ---------CCCTGCAGTAAATGTTTCAGGCCAGGGAGTTCCAAGAAGTC
	Bos_taurus ---------CCCTGTAGTAAATGTTTCCGGCCAAGGAGTTCCAAGAAGTC
	Sus_scrofa ---------CCCTGCAGTTAATGTTTCAGGCCAGGGAGTTCCAAGAAGTC
	Lama_glama ---------CCCTGTAGTTAATGTTTCAGGCCAGGGAGTTCCAAGAAGTC
	Equus_caballus CATCCTACCCCCTACAGTTAATATTTCAGGCCAGGGAATACCAAGACGTC
	Canis_familiaris TATCTCACCCGCTACAGTTAATATTTCAGGCCAGGGAGTACCAAGAACTC
	Felis_catus TATCTCACCCCCTACAGTTAATGTTTCAGGCCAGGGAGTACCAAGAACTC
	Manis_pentadactyla TAT------CCCTACAGTTACTATTTCAGGCCTGGGAGTGCC---AAGTA
	Manis_tricuspis ??????????????????????????????????????????????????
	Myotis_lucifugus CAATCCACACCCTGCAGTTAATGTTTCAGGCCAGGGTCCACCAAGAAGTC
	Erinaceus_europaeus ----CCATCCTCTACAGTTAACATTTCAGGCCAGGGAATACCAAGAAGTC
	Amblymsomus_hottentotus CATTTCACCCCCTACAGTTAATGTTTCAAACCAGGGAGTACCAGGAAGTC
	Chrysochloris_asiatica CATTTCACCCCCTACAGTTAATATTTCAAACCAGGGAGTACCAGGAAGTC
	Echinops_telfairi CGGTTCACCCCCGGCAGTGAATGCTTCCAATCAGGGGGGCCCGGGAAACC
	Elephantulus_rufescens CATTTCACCCGCTACAGTTAACATTTCAAACCAGGGAGTACCACGGACCC
	Rhynchocyon_petersi CATTTTACCCACTACAGTTAATATTTCAAACCAGGGAGTACCACGAAACC
	Orycteropus_afer CATTTCACCACCTACCATTAATATCTCAAACCAGGGAGTACAAGGAAATC
	Dugong_dugon CATTTCTCCCTCTACAGTTAATGTTTCAAACCAGGGAGCATCAAGAATTC
	Heterohyrax_brucei CATTTCTCCCTCTACAGCTAATGTTTCAAACCAGGGAGTACCACGAAGTC
	Procavia_capensis CATTTCTCCCTCTACAGCTAATGTTTCAAACCAGGGAGTACCACGAAGTC
	Elephas_maximus -ATTTCTCCCCCTACGGTTAATGTTTCAAACCAGGGAGTAGCAAGAAGTC
	Loxodonta_africana -ATTTCTCCCCCTACGGTTAATGTTTCAAACCAGGGAGTAGCAAGAAGTC
	Bradypus_tridactylus ??????????????????????????????????????????????????
	Choloepus_didactylus ??????????????????????????????????????????????????
	Choloepus_hoffmanni ??????????????????????????????????????????????????
	Myrmecophaga_tridactyla TATCCTATCACCTGCTATTAGTGTTTCAGCCGAGGGAATGCCAATAAGTC
	Tamandua_tetradactyla TATCCCATCACCTGCTATTAGTGTTTCAGCAGAGGGAATGCCAATAAGTC
	Cyclopes_didactylus TATCTCATCCCCTGCAATTAATGTTTCAGGCCAGAGAATGCCAATAAGTC
	Dasypus_novemcinctus CACCCCATCCCCTCCAATTTATGTTTCAGGCCAGGAAATGCCAAGAAGTC
	Tolypeutes_matacus CAAACCATCCCCTGCAATTAATGTTTCAGGCCAGGAAATGCCAAGAAGTC
	Chaetophractus_villosus CACCCCATCCCCTGCAATTAATGTTTCAGGCCAGGAAATGCCAAGAAGTC
	Euphractus_sexcinctus CACCCCATCCCCTGCAATTAATGTTTCAGGCCAGGAAATGCCAAGAAGTC
	[ 301 311 321 331 341 ]
	[ | | | | | ]
	Vombatus_ursinus AGATACCCCAGGTCCCAAGTCAGTCAAATATTTTTGAAAACTCTCCAGAC
	Monodelphis_domestica AGGTTCCCCCTGGCCCATATCAGCCAACTATTCTTGAAAACTCTCCAAAT
	Eubalaena_glacialis AAACCCTACGGGGACCAAGTCAGACAAATATTCATGAAAATTATCCAAAT
	Eubalaena_australis AAACCCTACGGGGACCAAGTCAGACAAATATTCATGAAAATTATCCAAAT
	Megaptera_novaeangliae AAACCCCACGGGGACCAAGTCAGAMRAATATTCATGAAAATTATCCAAAT
	Caperea_marginata AAACCCCACGGGGACCAAGTCAGACAAATATTCATGAAAATTATCCAAAT
	Eschrichtius_robustus AAACCCCACGGGGACCAAGTCAGACAAATACTCATGAAAATTATCCAAAT
	Kogia_sima AAACCCCACGGGGACCAAGTCAGACAAATATTCATGAAAATTATCCAAAT
	Kogia_breviceps AAACCCCATGGGGACCAAGTCAGACAAATATTCATGAAAATTATCCAAAT
	Physeter_macrocephalus AAACCCCACGGGGACCAAGTCAGACAAATATTCATGAAAATTATCCAAAT
	Delphinapterus_leucas AAACCCCACGGGGACCAAGTCAGACAAATATTCATGAAAATTATCCAAAT
	Phocoena_phocoena AAACCCCACGGGGACCAAGTCAGACAAATATTCATGAAAATTATCCAAAT
	Tursiops_truncatus AAACCCCACAGGGACCAAGTCAGACAAATATTCATGAAAATTATCCAAAT
	Inia_geoffrensis AAACCCCACGGGGACCAAGTCAGACAAATATTCATGAAAATTATCCAAAT
	Pontoporia_blainvillei AAACCCCACGGGGGCCAAGTCAGACAAATATTCATGAAAACTATCCAAAT
	Mesoplodon_bidens AAACCCCACGGGGACCAAGTCAGACAAATATTCATGAAAATTATCTAAAT
	Platanista_minor AAACCCCACGGGGACCAAGTCAGACAAATATTCATGAAAATTATCCAAAT
	Hippopotamus_amphibius AAATCCCATGGGGACCACATCAGACAAATATTCATGAAAATTATCCAAAT
	Bos_taurus AAACCCCGTGGAGACCAAGTCAGACAAATATTCATGAAAATTATCCATAT
	Sus_scrofa AAAGCCCATGGGGACCAAGGCAGACAATTATTCATGAAAATTATCCAAAT
	Lama_glama AAACCCCATGGGGACCAAGTCAGACAAATTTTCATGAAAATTATCCAAAT
	Equus_caballus AAATCCCATGGAGACCAAGTCAGCCAAAGATTCATGAAAATTACCCAAAT
	Canis_familiaris AAATCTCATGGGGACCAAATCAGCCAAATATTCATGAAAATTATCCAAAT
	Felis_catus AAATCTCATGGGGACCAAGTCAGCCAAATATTTATGAAAACTATCCAAAT
	Manis_pentadactyla GAATTCCATGGGGACCAAGTCAGCCAAATATTCATGAAAATTATCCAAAT
	Manis_tricuspis ??????????????????????????????????????????????????
	Myotis_lucifugus AAATCCCATGGGGCTCAGGTCAGCCAAATATTCGTGAAAATTACCCAAAT
	Erinaceus_europaeus AAATACCCCTGGGACGAAGGCAGCCAAATTTTCATGGAAATTATCCAAAT
	Amblymsomus_hottentotus AAATCCCTTGGGGACCAAGACAGCCAAATAATCATGACAATTATCCAAAT
	Chrysochloris_asiatica AAATCCCTTGGGGACCAAGACAGCCAAATTATCATGACAATTATCCAAAT
	Echinops_telfairi GAACGCCCTGGGGCCCGCGGCAGCCAAACGTTTATGGAAATTATCCCAAT
	Elephantulus_rufescens AAACTCCATGGGGACCACGCCAGCCCAATATTTATGAAAATTATCCAAAT
	Rhynchocyon_petersi ACATTCCATGGGGACCAAGCCAGCCACATATTCATGGAAATTATCCAAAC
	Orycteropus_afer AAATCCCATGGGGACCAAGTCAGCCAAACAGTCATGAAAATTATCCAATT
	Dugong_dugon AAATTCCATGGGGACAAATTCACCCAAATATTTATGAAAATTATCCACAT
	Heterohyrax_brucei AAAATCCATGGGGACCAAGTTACCCAAATATTCATGAAAATTATCCATAT
	Procavia_capensis AAAATCCATGGGGACCAAGTTACCCAAATATTCAYGAAAATTATCCATAT
	Elephas_maximus AAATTCCATGGAGACAAAGTCACCCAAATATTCATGAAAATTATCCACAT
	Loxodonta_africana AAATTCCATGGAGACAAAGTCACCCAAATATTCATGAAAATTATCCACAT
	Bradypus_tridactylus ??????????????????????????????????????????????????
	Choloepus_didactylus ??????????????????????????????????????????????????
	Choloepus_hoffmanni ??????????????????????????????????????????????????
	Myrmecophaga_tridactyla ACATCCCATGGGGGCCAAGTCAACCAAATATTCATGAAAACTATCCAAAT
	Tamandua_tetradactyla AAGTCCCAYGGGGGCCAAGTCAACCAAATATTCATGAAAACTATCCAAAT
	Cyclopes_didactylus AAATCCCATGGGG---------ACCAAATATTCATGAAAATTATCCAAAT
	Dasypus_novemcinctus AAATACCTTGGAGACCAAGTCAGTCAAATATTCATGAAAAGTATCCAAAT
	Tolypeutes_matacus AAATCCCTTGGGGACCAAGTTAGCCAAATATTTGTGAAAATTATCCATAC
	Chaetophractus_villosus AAATCCCYTGGAGACCAAGG--------------------TTATCCAAAT
	Euphractus_sexcinctus AAATCCCTTGGGGACCAAGG--------------------TTATCCAAAT
	[ 351 361 371 381 391 ]
	[ | | | | | ]
	Vombatus_ursinus CCTAA------TTTTGGAGGCTTT--CCTGTGGGCAGACAATGGAT-CCA
	Monodelphis_domestica CCTAA------TTTAAGAGGCTTT--CCCATAAGCAGACAATGGAG-TCA
	Eubalaena_glacialis CCTAA------CATCCAAAGTTTT--CCTGCAGGAAGACAATGGCG-ACC
	Eubalaena_australis CCTAA------CATCCAAAGTTTT--CCTGCAGGAAGACAATGGCG-ACC
	Megaptera_novaeangliae CCTAA------CATCCGAAGTTTT--CCTGCAGGAAGACAATGGCG-ACC
	Caperea_marginata CCTAA------CATCCGAAGTTTT--CCTGCAGGAAGACAATGGCG-ACC
	Eschrichtius_robustus CCTAA------CATCCGAAGTTTT--CCTGCAGGAAGACAATGGCG-ACC
	Kogia_sima CCTAA------CATCCGAAGTTTT--CCTGCAGGAAGACAATGGCG-ACC
	Kogia_breviceps CCTAA------CATCCGAAGTTTT--CCTGCAGGAAGACAATGGCG-ACC
	Physeter_macrocephalus CCTAA------CATCCGAAGTTTT--CCTGCAGGAAGACAATGGCG-ACC
	Delphinapterus_leucas CCTAA------CATCCATAGTTTT--CCTGCAGGAAGACAATGGCG-ACC
	Phocoena_phocoena CCTAA------CATCCGTAGTTTT--CCTGCAGGAAGACAACGGCG-ACC
	Tursiops_truncatus CCTAA------CATCCGTAGTTTT--CCTGCAGGAAGACAATGGCG-ACC
	Inia_geoffrensis CCTAA------CATCCGTAGTTTT--CCTGCAGGAAGACAATGGCG-ACC
	Pontoporia_blainvillei CCTAA------CATCCGTAGTTTT--CCTGCAGGAAGACAATGGCG-ACC
	Mesoplodon_bidens CCTAA------CATCCAAAGTTTT--CCTACAGGAAGACAATGGCG-ACC
	Platanista_minor CCTAA------CATCCGAAGTTTT--CCTGCAGGAAGACAATGGCG-ACC
	Hippopotamus_amphibius CCTAA------CACCCGAAGTTTT--CCTGCAGGAAGACAATGGCG-TCC
	Bos_taurus CCTAA------CATTCGAAATTTT--CCTGCAGGAAGACAATGGCA-TCC
	Sus_scrofa CCTAA------CATCCGAGGTTTT--CCTGCAAGAAGACAATGGCG-TCC
	Lama_glama CCTAA------CATTCGAAGTTTT--CCTGCAAGAAGACAATGGCG-TCC
	Equus_caballus CCTAA------CATCCGAAATTTT--CCTGCAAGAAGACAATGGCG-TCC
	Canis_familiaris CCTAA------CATCCGAAATTTT--CCTGCAGGGAGACAATGGCG-TCC
	Felis_catus CCTAA------CATCCGAAATTTT--CCTGCAGGAAGACAATGGCG-TCC
	Manis_pentadactyla CCTAA------TATCCAAAGTTTT--CCTGCAGGAAGACAATGGTGGTCC
	Manis_tricuspis ??????????????????????????????????????????????????
	Myotis_lucifugus CCTAA------CTTTCCAAGTTTT--CCTGTGGGAAGACAATGGCG-TCC
	Erinaceus_europaeus CCCAA------CATCCGAAATTAT--CCTGCAGGAAGACAATGGCG-TCC
	Amblymsomus_hottentotus ---------------CGTGGTTTT--CCAACAAGAAGACAATGGCG-TCC
	Chrysochloris_asiatica ---------------CGAGGTTTT--CCAACAGGAAGACAATGGCG-TCC
	Echinops_telfairi CGGAATCCAGGCGGCCGAGGTGTT--CCTGCGGGAAGACAGTGGCG-CCC
	Elephantulus_rufescens CCTAA------CAACCGAGGTTTC--CCTAACAGAAGACAATGGCG-TCC
	Rhynchocyon_petersi CCTGG------CATCCGAACTTTT--CCTACCGGAAGACAATGGCG-TCC
	Orycteropus_afer CCTAG------TGTCCAAGGTTTT--CCTACAGGAAGACAATGGCA-TCC
	Dugong_dugon CCTAG------TGTCCAAGGTTCT--CCTACAGGAAGACAATGGCG-TCC
	Heterohyrax_brucei CCTGG------TGCCCAAGGTTTT--CCTATAGCAAGACAGTGGCG-TCC
	Procavia_capensis CCTGG------TGCCCAGGGTTCT--CCTATAGCAAGACAATGGCG-TCC
	Elephas_maximus CCTAG------TGTCCGAGGTTTT--CCTACAGGACGACAATGGCG-TCC
	Loxodonta_africana CCTAG------CGTCCGAGGTTTT--CCTACAGGACGACAATGGCG-TCC
	Bradypus_tridactylus ??????????????????????????????????????????????????
	Choloepus_didactylus ??????????????????????????????????????????????????
	Choloepus_hoffmanni ??????????????????????????????????????????????????
	Myrmecophaga_tridactyla CCTAA------CGTCTGAGGTTTTATTCTGCAAGAAGACAATGATG-TTC
	Tamandua_tetradactyla CCTAA------CATTTGAGGTTTTATTCTGCAAGAAGACAATGATG-TTC
	Cyclopes_didactylus CCTAA------TATCTGAGATTTT--TCTGCAAGAAGACAATGGTG-TCA
	Dasypus_novemcinctus CCTAA------CATCCGAGATTTT--CCTGCAAGAAGACCATGGCA-TCC
	Tolypeutes_matacus CCTAA------CATCCAAGGTTTT--CCTGCAAGAAGACAATGGTG-TCC
	Chaetophractus_villosus CCTAA------CATTCAAGGTTTT--TCTGCAAGAAGACACTGGCG-TCC
	Euphractus_sexcinctus CCTAA------CATTCAAGGTTTT--TCTGCAAGAAGACACTGGCG-TCC
	[ 401 411 421 431 441 ]
	[ | | | | | ]
	Vombatus_ursinus AACAGGACTCCCTTCAGGACCTAGGATGATGATCCCG------TTTTATG
	Monodelphis_domestica AACAAGCTTCCCTGTAGGACCTAGACTGATGGGCCCT------TTTTATA
	Eubalaena_glacialis TACTGGCACCATTATGGGGCACAGACGTAATGGGCCT------TTTTACG
	Eubalaena_australis TACTGGCACCATTATGGGGCACAGACGTAATGGGCCT------TTTTACG
	Megaptera_novaeangliae TACTGGCACCGTTATGGGGCACAGACGTAATGGGTCT------TTTTACC
	Caperea_marginata TACTGGCACTGTTATGGGGCACAAACGTAATGGGTCT------TTTTACC
	Eschrichtius_robustus TACTGGCACCGTTATGGGGCACAGACGTAATGGGCCT------TTTTACC
	Kogia_sima TACTGGCACCGCTATGGGGCACAGACGTAATGAGCCT------TTTTACC
	Kogia_breviceps TACTGGCACCGCTATGGGGCACAGACGTAATGAGCCT------TTTTACC
	Physeter_macrocephalus TACTGGCACCGCTATGGGGCACAGACGTAATGGGCCT------TTTTACC
	Delphinapterus_leucas TACTGGCACCGCTATGGGGCACAAACGTAATGGGCCT------TTTTACC
	Phocoena_phocoena TACTGGCACCGCTATGGGGCACAAACGTAATGGGCCT------TTTTACC
	Tursiops_truncatus TACTGGCACCGCTACGGGGCACAAACGTAATGGGCCT------TTTTACC
	Inia_geoffrensis TACTGGCACCGCTATGGGGCACAAACGTAATGGGCCT------TTTTACC
	Pontoporia_blainvillei TACTGGCACCGCTATGGGGCACAAACCTAATGGGCCT------TTTTACC
	Mesoplodon_bidens TACTGGCACCACTATGGGGCACAGACGTAATGGGCCT------TTTTACC
	Platanista_minor TACTGGCACCGCTATGGGGCACAGACGTAATGGGCCT------TTTTACC
	Hippopotamus_amphibius TACTGGCACYGCTATGGGGCACAGACGTAATGGGCCT------TTTTACC
	Bos_taurus TACTGGTACCTCTATGGGGAACAGACGTAATGGGCCT------TTTTACC
	Sus_scrofa TCCTGGTCCTGCTATGGGGCACAGGCGTAATGGGCCT------TTTTACC
	Lama_glama TACTGGTACTGCCATGGGGCACAGGCAGAATGGGCCT------TTTTACC
	Equus_caballus CACTGGTACCGCCACAGGGAATAGACAGAATGGGCCT------TTCTACC
	Canis_familiaris CACTGGTACTTTCATGGGGCACAGACAGAATGGGCCT------TTTTACC
	Felis_catus CACTGGTACTATCATGGGGCGTAGACAGAATGGGCCT------TTTTACA
	Manis_pentadactyla TATTGGTACCACCATGAGGCACAGACAGAATGGGCCT------TTTTACC
	Manis_tricuspis ??????????????????????????????????????????????????
	Myotis_lucifugus CACTGGTACCACCGTGGGACACAGACAGAATGGGCCT------TTTTACC
	Erinaceus_europaeus CACTGGTACAATCCTGGGTCATAGGCAGAACTGGCCA------TTCTACA
	Amblymsomus_hottentotus CACTGGTACTGCCATAGGGCCCAGACAGAACAGGCCT------TTTTACC
	Chrysochloris_asiatica CACTGGTACTGCCTTAGGGCCCAGACAGAACAGGCCT------TTTTACA
	Echinops_telfairi CGCGGGGCCCGCCGCGGGGCACAGGCCCTATGGGCATGGGCCTTTTTACC
	Elephantulus_rufescens CACTGGTACTGTGATAGGGCAGAGACAGAATGGGCCT------TTTTACA
	Rhynchocyon_petersi CACTAGTACTGTCATGGGGCACAGACAGAATGGGCCC------TTTTACA
	Orycteropus_afer CACTGGTACCACCATGGGTCRTGGACAAAATGGGCCT------TTTTACC
	Dugong_dugon CACTGGTACTGCCATGGGTCACAGACAGAATGGGCCT------TTTTACC
	Heterohyrax_brucei CATTGGTACTGCCATGGGCCACAGACAGAATGGGCCT------TTTTACC
	Procavia_capensis CATTGGTACTGCCATGGGCCACAGACAGAATGGGCCT------CTTTACC
	Elephas_maximus TACTGGTACTGCCATGGGTCACAGACAAAATGGGCCT------TTTTACC
	Loxodonta_africana TACTGGTACTGCCATGGGTCACAGACAGAATGGGCCT------TTTTACC
	Bradypus_tridactylus ??????????????????????????????????????????????????
	Choloepus_didactylus ??????????????????????????????????????????????????
	Choloepus_hoffmanni ??????????????????????????????????????????????????
	Myrmecophaga_tridactyla CACTGGTACCGCTGTGGGACACAGATAGAACGG-CCT------TATTACC
	Tamandua_tetradactyla CACTGGTACCACTGTGGGACACAGATAGAACGG-CCT------TATTACC
	Cyclopes_didactylus CACTGGTACTGCCATGGGACACAGACAGAATGG-CCT--------CTACC
	Dasypus_novemcinctus CTCTGGCAACGTCATGGGACACAGAGAGAATGGACCT------TTTTATC
	Tolypeutes_matacus CACTGGCACCGCCGTGGRACACAGACAGAGTGGACCT------TATTACC
	Chaetophractus_villosus CTCTGACTCCGCCATGGGACAGAGACAGAATTGACCT------TATTACC
	Euphractus_sexcinctus CTCTGGCTCCGCCATGGGACACAGACAGAATTGACCT------TATTACC
	[ 451 461 471 481 491 ]
	[ | | | | | ]
	Vombatus_ursinus GAAATTATCCCGATCAAAGGACCTACCAATGGCATAAT-TTGGCCTATGT
	Monodelphis_domestica GAAATTATCCCAATCAAAGGAGCTACCAATGGCCCAGT-TTAGCTTATGT
	Eubalaena_glacialis GAAATCAACAAATTCAAAGGGGTCCCTGGTGGAACTCC-TTTGCTTTGGA
	Eubalaena_australis GAAATCAACAAATTCAAAGGGGTCCCTGGTGGAACTCC-TTTGCTTTGGA
	Megaptera_novaeangliae GAAATCAACAAATTCAAAGGGGTCCCTGGTGGAACTCC-TTTGCTTTGGA
	Caperea_marginata GAAATCAACAAATTCAAAGGGGTCCCTGGTGGAACTCC-TTTGCTTTGGA
	Eschrichtius_robustus GAAATCAACAAATTCAAAGGGGTCCCTGGTGGAACTCC-TTTGCTTTGGA
	Kogia_sima GAAATCAACAAATTCAAAGGGGTCCCCGGTGGAACTCC-TTTGYTCTGGA
	Kogia_breviceps GAAATCAACAAATTCAAAGGGGTCCCCGGTGGAACTCC-TTTGCTCTGGA
	Physeter_macrocephalus AAAATCCACAAATTCAAAGGGGTCCCCGGTGGAACTCC-TTTGCTTTGGA
	Delphinapterus_leucas GAAATCGACAAATTCAAAGGGGTCCCTGGTGGAACTCC-TTTGTTTTGGA
	Phocoena_phocoena GAAATCAACAAATTCAAAGGGGTCCCCGGTGGAACTCC-TTTGTTTTGGA
	Tursiops_truncatus GAAATCAACAAATTCAAAGGGGTCCCCGGTGGAACTCC-TTTGTTTTGGA
	Inia_geoffrensis GAAATCAACAAATTCAAAGGGGTCCCCGGTGGAACTCC-TTTGTTTTGGA
	Pontoporia_blainvillei GAAATCAACAAATTCAAAGGGGTCCCCGGTGGAACTCC-TTTGTTTTGGA
	Mesoplodon_bidens AAAATCAACAAATTCAAAGGGGTCCCCGGTGGAACTCC-TTTGCTTTGGA
	Platanista_minor GAAATCAACAAACTCAAAGGGGTCCCCGGTGGAACTCC-TTTGCTTTGGA
	Hippopotamus_amphibius GAAATCAACAAATTCAAAGGGGTCCTCGGTGGAACTCC-TTTGCTTTGGA
	Bos_taurus GAAATCAACAAATTCAAAGGGCTCCTCGGTGGAACTCC-TTTGTTTTGGA
	Sus_scrofa GAAATCAACAAATTCAAAGGGGTCCTCGGTGGAACTCT-TTTACTTTGGA
	Lama_glama GAAATCAACAAATTCAAAGGGGTCCTCGGTGGAACTCC-TTTGCTTTGGA
	Equus_caballus GAAATCAA---GTTCAAAGGGATCCTCAGTGGAACTCC-TTTGCTTGGGA
	Canis_familiaris GAAATCAACAGGTACAAAGGGGGCCTCGGTGGAACTCC-TTTGCTTTGGA
	Felis_catus GAAATCAACAGGTCCAAAGGGGTCCTCGGTGGAACTCC-TTTGCTTTGGA
	Manis_pentadactyla AAAACCAGCAAGTTCAAAGGGTTCCTCAGCAGAACTCT-TTTGCTTGGGA
	Manis_tricuspis ??????????????????????????????????????????????????
	Myotis_lucifugus GAAATCCA---GTCCAAAGGGGTCCTCGGTGGAACTCC-TATGCTTGGGA
	Erinaceus_europaeus GAACTCAACAAGTTCAAGGGAGTCCTCGGTGGCACTCA-TTTGCTTTGGA
	Amblymsomus_hottentotus GAAATCAACAAGTTCAAAGGGGTCCTCAGTGGAACGCC-TTTACTTTGGA
	Chrysochloris_asiatica GAAATCAACAAGTTCAAAGGGGTCCTCAGTGGAACGCC-TTTACTTTGGA
	Echinops_telfairi GAACTCACCAGGTGCCCAGGGGTCCTCGTCGCAACACC-TTCGCTTGGGC
	Elephantulus_rufescens GAAATCCACAAGTTCAAAGGGGTCCTAGGTGGAACACC-TTTGCTATGGT
	Rhynchocyon_petersi GAAATCCACAAATTCAAAGAGGGCCTAGGTGGAACCCC-TTTACTATGGA
	Orycteropus_afer GACATCAACAAGTTCAAAGGGGTCCTCGGTGGAGCTCC-TTTACCTTGGA
	Dugong_dugon GAAATCAACAAGTTCACAGGGGTCCTCGGTGGAACTCC-TTTACTTTGGA
	Heterohyrax_brucei GAAATCAACAAGTTCAAAGGGGTCCTCGGTGGAACTCC-TTTACTTTGGA
	Procavia_capensis GAAATCAACAGGTTCAAAGGGGTCCTCGGTGGAACTCC-TTTACTTTGGA
	Elephas_maximus GAAATCAACAAGTTCAAAGGGGTGCTCGGTGGAACTCC-TTTACTTTGGA
	Loxodonta_africana GAAATCAACAAGTTCAAAGGGGTGCTCGGTGGAACTCC-TTTACTTTGGA
	Bradypus_tridactylus ??????????????????????????????????????????????????
	Choloepus_didactylus ??????????????????????????????????????????????????
	Choloepus_hoffmanni ????????????????????????????????????CC-TTTGCTCTTGA
	Myrmecophaga_tridactyla TAAATCAGCA-GTTCAAAGGGGTTCTCAGTAGAATTCT-TTTACCCTGGA
	Tamandua_tetradactyla TAAATCAGCA-GTTCAAAGGGGTTCTCCGTAGAATTCT-TTTACCCTGGA
	Cyclopes_didactylus GAAATCAACA-GTTCAAAGGGGTCCTCGGTGGAATTCCCTTTGCTCCGGA
	Dasypus_novemcinctus GAAATCAA---GTTCAAAGGGGTCCTCGGTGGAACTCC-TTTGCTCTGGA
	Tolypeutes_matacus AAAATCAACAAGTTCAAAGGGGTCCTCAGTAGAACTCC-TTTGCTCTGAG
	Chaetophractus_villosus AAAATCAACAAGTTCAAAGGGGTCCTCAATGGARCTCC-TTTGCTCTGGA
	Euphractus_sexcinctus AAAATCAACAAGTTCAAAGGGGTCCTTAATGGAACTCC-TTTGCTCTGGA
	[ 501 511 521 531 541 ]
	[ | | | | | ]
	Vombatus_ursinus AAGCAAACAAATAGCTGACCCAGGAAACACAGCTTACCAAAAAGTTTATC
	Monodelphis_domestica AAGCAAGCAAATAGTTCGCCCAGGAAACACAGCTTACCAAAAAGTTTATC
	Eubalaena_glacialis AGGCAAACAAGCAGTTCGTCTAGGATATCCAATATATCGCAGAGCTTATG
	Eubalaena_australis AGGCAAACAAGCAGTTCGTCTAGGATATCCAATATATCGCAGAGCTTATG
	Megaptera_novaeangliae AGGCAAACAAGCAGTTCGTCTAGGATATCCAATATATCGCAGAGCTTATG
	Caperea_marginata AGGCAAACAAGCAGTTTGTCTAGGATATCCAATATATCGCAGAGCTTATG
	Eschrichtius_robustus AGGCAAACAAGCAGTTCGTCTAGGATATCCAATATATCCCAGAGCTTATG
	Kogia_sima AGGCAAACAAGCAGTTCATCCAGGATATCCAATATATCGCAGAGCTTATG
	Kogia_breviceps AGGCAAACAAGCAGTTCATCCAGGATATCCAATATATCGCAGAGCTTATG
	Physeter_macrocephalus AGGCAAACAAGCAGTTCATCCAGGATATCCAATATATCGCAGAGCTTATG
	Delphinapterus_leucas AGGCAAACAAGCAGTTCGTCCAGGATATCCAATATACCGCAGAGCTTATG
	Phocoena_phocoena AGGCAAACAAGCAGTTCGTCCAGGATATCCAATATACCGCAGAGCTTATG
	Tursiops_truncatus AGGCAAACAAGCAGTTCGCCCAGGATATCCAATATACCGCAGAGCTTATG
	Inia_geoffrensis AGGCAAACAAGCAGTTCGTCCAGGATATCCAATATACCGCAGAGCTTATG
	Pontoporia_blainvillei AGGCAAACAAGCAGTTCGCCCAGGATATCCAATATACCGCAGAGCTTATG
	Mesoplodon_bidens AGGCAAACAAGCAGTTCGTCCAGGATATCCAATATATCGCAGAGCTTATG
	Platanista_minor AGGCAAACAAGCAGTTCGTCCAGGATATCCAATATATCGCAGAGCTTATG
	Hippopotamus_amphibius AGGCAAACAAGCAGTTCGTCCAGGATATCCAATATATCGCARAGCTTATG
	Bos_taurus AGGCAAACAAGCAATTCGTCTAGGATATCCAATATATCGCAGAGCTTATG
	Sus_scrofa AGGCAAACAAGCAGTTCGTCCAGGATATCCAACATATCGCAGAGTTTATG
	Lama_glama AGGAAAACAAGCAGTTCATCCAGGATATCCATTATATCGCAAAGCTTATG
	Equus_caballus GGGCAAACGAACAGTTCATCCAGGAAATCCAATTTATCGCAAATCTTATA
	Canis_familiaris ACGCAAACAAGCAATGCGTCCAGGAAATCCAATCTATCGTAAGGCTTATG
	Felis_catus AGGCAAACAAGCATTTCGTTCAGGAAATCCAATTTATCGCAAAGCTTATG
	Manis_pentadactyla AGGCAAACAAGCAGTTCATTCAGGAAATCCAATTTATCACAAAACTTATA
	Manis_tricuspis ??????????????????????????????????????????????????
	Myotis_lucifugus AGGCAAGCAAGCTGTTCGTCCAGGAAATCCAATTTATCACAGACCGTATG
	Erinaceus_europaeus AAACAAACAAGCACTTCGTCCAGGAACTCCATTTTACCGCAAAGCTTATG
	Amblymsomus_hottentotus AGGCAAACAAGTAGCTCGCCAAGGATATCCAGCTTTCCACAAAGCTTATG
	Chrysochloris_asiatica AGGCAAACAAATAGCTCGCCAAGGATATCCAGCTTTTCACAAAGCTTATG
	Echinops_telfairi AGGCAAACAAGCGCCCTGGCCGGGAAACCCAGCTTATCGCAAAGCGTACG
	Elephantulus_rufescens AGGCAAACAAGCAGCTCGTCCAAACAATCCAGTTTATCGCAGAGCTTATC
	Rhynchocyon_petersi AGGCAAACAAATAGCTCGTCCAAACAATCCAATTTATCGCAGAGCTTATG
	Orycteropus_afer AGGCAAACTAGCAGCTCRTCCAGGAAATCCAGCTTATCTCAAAGCTTACC
	Dugong_dugon AGGCAAACAAGCAGCTCGTCCAGGAAATCCAGCTTATCGCAAAGCTTACC
	Heterohyrax_brucei AGGCAAACCAGCAGCTCGTCCAGGAAATCCAGCTTATCAAAAAGCTTACC
	Procavia_capensis AGGCAAACCAGCAGCTCGTCCAGGAAATCCAGCTTATCAAAAAGYTTACC
	Elephas_maximus AGGCAAACAAGCAGCTCGTCCAGGAAATCCAGCTTATCGCAAAGCTTACC
	Loxodonta_africana AGGCAAACAAGCAGCTCGTCCAGGAAATCCAGCTTATCGCAAAGCTTACC
	Bradypus_tridactylus ??????????????????????????????????????????????????
	Choloepus_didactylus ??????????????????????????????????????????????????
	Choloepus_hoffmanni AAGCAAACAAGCAGTTTGTCCAGGAAATCCACATTAGCACAAAGTTTGCC
	Myrmecophaga_tridactyla AAGCAAACAAGCAGTTTATCTAGAAAATGCAACTTATCACAAAATTTACC
	Tamandua_tetradactyla AAGCAAACAAGCAGCTTATCTAGAAAATGCAACTTATCACAAAATTTACC
	Cyclopes_didactylus AAGCAAACAAGCAGTTCATCCAGAAAATGCAGCCTATCTCAAAGTTTTCC
	Dasypus_novemcinctus AAGTAAAAAAGCAGTTCTCCTAGGAAATCCAGCTTATCACAAAGTTTGCC
	Tolypeutes_matacus AAGCAAACAAGCAGTTCACCCAGGAAATCCAGCTTATGGCAAAGTTTACC
	Chaetophractus_villosus AAGCAAACAAGCAGTTCGCCCAGGAAATCCAGCTTATGGAAAAGTTTACC
	Euphractus_sexcinctus AAGCAAACAAGCAGTTCTCCCAGGAAATCCAGCTTANGGAAAAGTTTACC
	[ 551 561 571 581 591 ]
	[ | | | | | ]
	Vombatus_ursinus CTTACATTTCTAAGAGCAATTTTCCCAATTATGTATCAAATCTAGTAATT
	Monodelphis_domestica CTTACATTTCTAAGAGCAATTCTCCTAATCATGTATCTAATCCAGCAAAT
	Eubalaena_glacialis CTTCCACTGCAAGAAGCAATTCTCCCAATTATGCAGGAAATCCAGCAAAT
	Eubalaena_australis CTTCCACTGCAAGAGGCAATTCTCCCAATTATGCAGGAAATCCAGCAAAT
	Megaptera_novaeangliae CTTCCACTGCAAGAGGCTATTCTCCCAATTATGCAGGAAATCCAGCAAAT
	Caperea_marginata CTTCCATTGCAAGAGGCAATTCTCCCAATTATGCAGGAAATCCAGCAAAT
	Eschrichtius_robustus CTTCCACTGCAAGAGGCAATTCTCCCAATTATGCAGGAAATCCAGCAAAT
	Kogia_sima CTTCCACYGCAAGAGGCAATTCTCCCATTTATGCAGGAAATCCAGCAAAT
	Kogia_breviceps CTTCCACTGCAAGAGGCAATTCTCCCATTTATGCAGGAAATCCAGCAAAT
	Physeter_macrocephalus CTTCCACTGCAAGAGGAAATTCTCCCAATTATGCAGGAAATCCAGCAAAT
	Delphinapterus_leucas CTTCCACTGCAAGAGGCAACTCTCCCAATTATGCAGGAAATGCAGCAAAT
	Phocoena_phocoena CTTCCACTGCAAGAGGCAACTCTCCTAATTATGTAGGAAATCCAGCAAAT
	Tursiops_truncatus CTTCCACTGCAAGAGGCAACTCTCCCAATTATGCAGGAAATCCAGCAAAT
	Inia_geoffrensis CTTCCACTGCAAGAGGCAATTCTCCCAATTATGCAGGAAATCCAGCAAAT
	Pontoporia_blainvillei CTTCCACTGCAAGAGGCAATTCTCCCAATTACGCAGGAAATCCAGCAAAT
	Mesoplodon_bidens CTTCCACTGCAAGAGGCAATTCTCCCAATTATGCAGGAAATCCAGCAAAT
	Platanista_minor CTTCCACTGCAAGAGGCAATTCTCCCAATTATGCAGGAAATCCAGCAAAT
	Hippopotamus_amphibius CTTCCACTGCAAGAGACAATTCCCCAAATTACGCAGGAAATCCAGCAAAT
	Bos_taurus CCTCCACCGTAAGGGGCAATTATCCCAATTATGCAGGAAATCCAGTAAAT
	Sus_scrofa GTTCTACTGCAAGAAGTAATCCCCCCAATTATGCAGGAAATTCAGCGAAT
	Lama_glama CTTCTACTGCAAGAGGCAATGCTCTCAATTATGCAGGAAATCCAGTGAAT
	Equus_caballus CTCCCACTACAAGAGGCAATTCTCCCAATAATGCAGGAAATCCAGCAAAT
	Canis_familiaris CTTCTACTGCGAGAGGGAATTCTCCTAATCATGCAGGAAATCTGGGGAAT
	Felis_catus CTTCTACTGCAAGAGGCAATTCTCCCACTCATGCAGGAAATCCAGGAAAT
	Manis_pentadactyla CTTCCACTGT-AGAGACAATTCTCCCAATCATGCAAAAAATCCAGCAAAT
	Manis_tricuspis ??????????????????????????????????????????????????
	Myotis_lucifugus CTTCCACTGCAAGRGGCAATTCTCCCAATCTTGCAGGAAATCCAGCAAAT
	Erinaceus_europaeus CTTCCACTGCAAGAGGCAATTCTCCCAATCAGGCAGGAAATCCAGCAAAT
	Amblymsomus_hottentotus CTTCCATTTCAAGAAGTAATTCTCCCAATCATGCAGGAAATCGAGGGAAC
	Chrysochloris_asiatica CTTCCATTTCAAGAAGTAATTCTCCCAATCAGGCAGGAAATCGAGCGAAT
	Echinops_telfairi CTTCGATTTCCAGAGGCAATGCTCCCAATCCTGCCAGGAATCCAGCAAAT
	Elephantulus_rufescens CTTCCACTGCGAGAGGGAATTCTCCCAGTGTGGTAGGCAATCTAGCAAAT
	Rhynchocyon_petersi CTTCTACTGCAAGAGGTAATTATCTCAATCGTGTAGGCAATCTAGCAAAT
	Orycteropus_afer CTTCCACTTCAAGAGTTAATTCTCCCTTTCATGCAGGAAATCCAGCAAAT
	Dugong_dugon CTTCCATTTCAAGAGGTAATTCTTTCAATTATGCAGGAAACCCTGCAAAT
	Heterohyrax_brucei CTTCCATTTCAAGAGGTAATTCTCTCAATTATGCAAGAAATCCAGCAAAT
	Procavia_capensis CTTCCATTTCAAGAGGTAATTCTCTCAATTATGCAAGAAATCCAGCAAAT
	Elephas_maximus CTTCCATTTCAAGAGGTAATTATCTTAATCATGCAGGAAACCCAGCAAAT
	Loxodonta_africana CTTCCATTTCAAGAGGTAATTATCTTAATCATGCAGGAAACCCAGCAAAT
	Bradypus_tridactylus ??????????????????????????????????????????????????
	Choloepus_didactylus ??????????????????????????????????????????????????
	Choloepus_hoffmanni CTTCTACTTCACAACATAATTCTCCCAATCATACAGGAAATCCAGAAAAT
	Myrmecophaga_tridactyla CTTCTA-TTCACAAGGTAATTCTCCTGAACATGCAGGAAATTCAGCAAAT
	Tamandua_tetradactyla CTTCTA-TTCACAAGGTAATTCTCCTGAACATGCAGGAAATTCAGCAAAT
	Cyclopes_didactylus CTTCTATTTCACAAGGTAATTCTCCCAAACATGCAGGAAATCCAGCAAAT
	Dasypus_novemcinctus CTTCTATTTCACGAGGTAGTCTTCCCAAACATGCAGSAAATCCAGCAAAT
	Tolypeutes_matacus CTTCTACTTCACGAGATAATTCTCCAGAACATCCAGGAAATACAGCAAAT
	Chaetophractus_villosus CTTCTACTTCACAAGGTAATTCTCCCAAACATCCAGAAAATCCAGCAAAT
	Euphractus_sexcinctus CTTATACTTCACAAGGTAATTCTCCCAAATATCCAGAAAATCCAGCAAAT
	[ 601 611 621 631 641 ]
	[ | | | | | ]
	Vombatus_ursinus AACAGGCAAAA-ACCCCAGAGTCCAACCAAA---CAGCCTGAAGAAACAA
	Monodelphis_domestica AACAGAAGAAA-ACCCCAGGGTCCAACCAAA---CAACCTGAAGAAATAA
	Eubalaena_glacialis TTCAGAAGAAA-GCCTGAAGGGCCAAATAAA---CACCCTGTGGGAACCA
	Eubalaena_australis TTCAGAAGAAA-GCCTGAAGGGCCAAATAAA---CACCCTGTGGGAACCA
	Megaptera_novaeangliae TTCAGAAGAAA-GCCTGAAGGGCCAAATAAA---CACCCTGTGGGAACCA
	Caperea_marginata TTCAGAAGAAA-GCCTGAAGGGCCAAATAAA---CACCCTGTGGGAACCA
	Eschrichtius_robustus TTCAGAAGAAA-GCCTGAAGGGCCAAATAAA---CACCCTGTGGGAACCA
	Kogia_sima TTCAGAAGAAA-GCCTGAAGGGCCAAATAAA---TACCCTGTGGGAACCA
	Kogia_breviceps TTCAGAAGAAA-GCCTGAAGGGCCAAATAAA---TACCCTGTGGGAACCA
	Physeter_macrocephalus TTCAGAAGAAA-GCCTGAAGGGCCAAATAAA---CACCCTGTGGGAACCA
	Delphinapterus_leucas TTCAGAAGAAA-GCCTGAAGGGCCAAATAAA---CACCCTGTGGGAACCA
	Phocoena_phocoena TTCAGAAGAAA-GCCTGAAGGGCCAAATAAA---CACCCTGTGGGAACCA
	Tursiops_truncatus TTCAGAAGAAA-GCCTGAAGGGCCAAATAAA---CACCCTGTGGGAACCA
	Inia_geoffrensis TTCAGAAGAAA-GCCTGAAGGGCCAAATAAA---CACCCTGTAGGAACCA
	Pontoporia_blainvillei TTCAGAAGAAA-GCCTGAAGGGCCAAATAAA---CACCCTGTAGGAACCA
	Mesoplodon_bidens TTCAGAAGAAA-GCCTGAAGGGCCAAATATA---CACCCTGTGGAAACCA
	Platanista_minor TTCAGAAGAAA-GCCTGAAGGGCCAAATAAA---CACCCTGTGGGAACCA
	Hippopotamus_amphibius TTCAGAAGAAA-GCCCGAGGAGCCAAAWAAA---CAACCCGTGGGAACTA
	Bos_taurus TTCAGAAGAAA-GCCTGAGGGGCCCAGTAAA---CAACCTGAGGGAAC--
	Sus_scrofa CTCAGAAGAAA-GCCTGAGGGGCCAAATAAG---AACCCTATGGTAACCA
	Lama_glama TTCAGAAGAAA-GCCACAGGGACCAAATAAA---TACCCTATGGGAAACA
	Equus_caballus ATCAGAAGAAA-GCCTCAGGGGCCGAATAAA---CCTCCTGTGGTAACCA
	Canis_familiaris GTCAGAAGAAA-GCCTCAGGCACCAAATAAA---CACCCTATGGGAACCA
	Felis_catus GTCAGAAGAAA-GCCTCAGGGACCAAATAAA---CACCCTATGGGAACCA
	Manis_pentadactyla TTCAGAAGAAA-GCCTCA-------AATAAT---CCCCCTGTGGAAACCA
	Manis_tricuspis ??????????????????????????????????????????????????
	Myotis_lucifugus TTCARAAGAAA-ACCTCAGGGGCCAAATAAA---CACCCTATGGGAACCA
	Erinaceus_europaeus TTCAAAAGAAA-GCCTCAGACTCCAAATAAA---CAACCTATTGGAACCA
	Amblymsomus_hottentotus TTCATAAGAAA-GTATCAAGGACCAAACAAA---CCCCCTGTGGGAGTCA
	Chrysochloris_asiatica TTCATAAGAAA-GTTTCAAGGACCAAACAAA---CCCCCTGTGGGAGTCA
	Echinops_telfairi TTCCGAAGAAA-ACCCCAAGGGCCAAATAAA---CAGCCTATGGGAGGCA
	Elephantulus_rufescens TTCCGAAGAAA-GCCTCAGGGGCCAAATAAA---CAACCCACGGGAACCA
	Rhynchocyon_petersi TTCCAAAGAAA-GCCTCCGGGGCCAAGCAAA---CACCCCGTGAGAACCA
	Orycteropus_afer TTCAGAAGAAA-GCTTCAAGGGCCAAATAAA---CACCCTGTGGGAGCCA
	Dugong_dugon TTCAGAAGAAA-GCCTCAGTGGCCAAATAAA---TACCCTGTAGGAGCCA
	Heterohyrax_brucei TTCAGAAGAAA-GCCTCAGTTGCCAAATAAA---TACCCTACGGGAGCCA
	Procavia_capensis TTCAGAAGAAA-GCCTCAGTTGCCAAATAAA---TACCCTACAGGAGCCA
	Elephas_maximus TTCAGAAGAAA-GCCTCAGTGGCCAAATAAA---TACCCTGTGGGAGCCA
	Loxodonta_africana TTCAGAAGAAA-GCCTCAGTGGCCAAATAAA---TACCCTGTGGGAGCCA
	Bradypus_tridactylus ??????????????????????????????????????????????????
	Choloepus_didactylus ??????????????????????????????????????????????????
	Choloepus_hoffmanni TTCAGAAGAAA-GATTCAGGGGCTAAATAAA---CACCATGTGAGAACTG
	Myrmecophaga_tridactyla TTCAGAAGAAA-GCCTCGGGGGCTAAATAAA---CTCCCCG-GGGAACCA
	Tamandua_tetradactyla TTCAGAAGAAA-GCCTCAGGGGCTAAATAAA---CTCCCCG-GGGAACCA
	Cyclopes_didactylus TTCAGAAAAAAAGCC-TAGGA-CTACATAAA---CACCCTGTGAGAACCA
	Dasypus_novemcinctus TTCAGAAGAAA-GCCACAGGGGCTAAATAAA---CATACTGTGGGAACCA
	Tolypeutes_matacus TTCAGAAGAAA-GCGTCAGGGGCTAAAAAAAAAACACCCTGTGGGAACCA
	Chaetophractus_villosus TTCAGAAGAAA-GCCTCATGAGCTAAATAAA---CACCCTGTGGGAACAA
	Euphractus_sexcinctus TTCAGAAAAAA-GCCTCATGAGCTAAATAAA---CACCCTGTGGGAACAA
	[ 651 661 671 681 691 ]
	[ | | | | | ]
	Vombatus_ursinus ATAGTGGGTTAAC---AGATCCCAAACATGTCACT---GCCCATAGAGAT
	Monodelphis_domestica ATGGTGGGTTAGC---AGGTCCCAAGCTTGGCACT---GCCCATAAAGAG
	Eubalaena_glacialis ATGTTGCTCCTCT---GGGTCCCAAACATGGTACT---GTTGGCCACAAT
	Eubalaena_australis ATGTTGCTCCTCT---GGGTCCCAAACATGGTACT---GTTGGCCACAAT
	Megaptera_novaeangliae ATGTTGCCCCTCT---GGGTCCCAAACATGGTACT---GTTGGCCACAAT
	Caperea_marginata GTGTTGCCCC-CT---GGGTCCCAAACATGGTACT---GTTGGCCACAAT
	Eschrichtius_robustus ATGTTGCCCCTCT---GGGTCCCAAACATGGTACT---GTTGGCCACAAT
	Kogia_sima ATGCTGCCCCTCT---GGGTCCCAAACATGATACT---GTTGGCCACAAT
	Kogia_breviceps ATGCTGCCCCTCT---GGGTCCCAAACATGATACT---GTTGGCCACAAT
	Physeter_macrocephalus ATGTTGCCCCTCT---GGGTCCCAAACATGGTACT---GTTGGCCACAAT
	Delphinapterus_leucas ATGTTGCCCCTCT---GGGTCCCAAACATGGTACT---GTTGGCCACAAT
	Phocoena_phocoena ATGTTGCCCCTCT---GGGTCCCAAACATGGTACT---GTTGGCCACAAT
	Tursiops_truncatus ATGTTGCCCCTCT---GGGTCCCAAACATGGTACT---GTTGGCCACAAT
	Inia_geoffrensis ATGTTGCCCCTCT---GGGTCCCAAACATGGTACT---GTTGGTCACAAT
	Pontoporia_blainvillei ATGTTGCCCCTCT---GGGTCCCAAACATGGTACT---GTTGGCCACAAT
	Mesoplodon_bidens ATGTTCCCCCTCT---GGGTCCCAAACATGGTACT---GTTGGCCACAAT
	Platanista_minor ATGTTGCCCCTCT---GGGTCCCAAACATGGTACT---GTTGGCCACAAT
	Hippopotamus_amphibius ATGTTGCCCCTCT---GGGTCCCAAACATGGTACT---GTTGGCCACAAT
	Bos_taurus -TATTGCCCCTCT---GGGTCCCAAACATGGTACT---ACTGGCCACAAT
	Sus_scrofa ATGTTGCTCCTCC---AGGTCCCAAACATGGTACT---GTTGACCAAAAT
	Lama_glama ATGTTGCCCCTCT---GGATCCTAAACATGGTACT---GTTGGCGGTAAT
	Equus_caballus ATGTT---CCTCT---GGGTCCCAAACATGATACT---GTTGACCTCAAC
	Canis_familiaris ACGTTGCTCCTCT---GGGTCCCAAACATGGTACT---GTTGTCCACAAT
	Felis_catus ACGTTGCTCCTCT---GGGTCCCAAACATGGTACT---GTTGTCCGCAAT
	Manis_pentadactyla A--TTGTCCCTCT---GGGTCCCCAACATGGTACT---GTTGATCACAAA
	Manis_tricuspis ??????????????????????????????????????????????????
	Myotis_lucifugus ATGTTGCCCCTTT---GGGTCCCAAACATGGTACT---GTTGGTCGCAAT
	Erinaceus_europaeus GTGTTGCCCCTGT---GGCTCCCAAACGTGATCCT---GTTGGTCACAAT
	Amblymsomus_hottentotus ATGTTGCCCCATT---GGGAACCAAACATGGTACT---GTTGTCCACAAT
	Chrysochloris_asiatica ATGTTGCCCCATT---GGGAACCAAACATGGTACT---GTTGTCCACAAT
	Echinops_telfairi ATGTGGCCCAAACTTTGGCAACCAAACCTGGTACT---GTTGTCCGCAAC
	Elephantulus_rufescens ATATTGCCCCAGT---GGGAACCAAACTTGGTACT---GTTGATGGCAAT
	Rhynchocyon_petersi GTATTGCTCCATT---GGAACCCAAACGTGGTACT---ATCGATGGCAAT
	Orycteropus_afer ACGTTGCCCCGAT---GGGCACCAAACATGGTACTAYGGTTGGCCGCAAT
	Dugong_dugon ATGTTGCCCCACT---GGGAACCAAACATGGTACC---GTTGACCTCAGT
	Heterohyrax_brucei ATGCTGCCCCACT---GGGAACTAAACAGGGTACT---GTTGGACGCAAT
	Procavia_capensis ATGCTGCCCCACT---GGGAACTAAACAGGGTACT---GTTGGACGCAAT
	Elephas_maximus ATGTTGCCCCATT---GGGAACCAAACATAGTACT---GCTGGGCGCTCT
	Loxodonta_africana ATGTTGCCCCATT---GGGAACCAAACATAGTACT---GCTGGGCGCTCT
	Bradypus_tridactylus ??????????????????????????????????????????????????
	Choloepus_didactylus ??????????????????????????????????????????????????
	Choloepus_hoffmanni ATGTTGCCCCACA---TGGTCCGAA-CATGACACT---GTTTGCCACAGT
	Myrmecophaga_tridactyla ATATTGCCCCACG---TGGTCC----------------------------
	Tamandua_tetradactyla AAGTTACCCCACA---TGGTCC----------------------------
	Cyclopes_didactylus ACGTTGCCTCACA---TGGYCC----------------------------
	Dasypus_novemcinctus ATGTTGCCTTACT---TGGTCCCAGTCATGGCACT---GTTGGCCACAGT
	Tolypeutes_matacus A-GTTGCCTCACA---AGGTCCCAAACATGGCACT---GTTGGCC-CAAT
	Chaetophractus_villosus ATGTTGCTTCACA---GGGTCCCAAACGTGGCACT---GTTGGCCACAAT
	Euphractus_sexcinctus GTGTTGNCTCACA---GGGTCCCAAACGTGGCACT---GTTGGCCACAAT
	[ 701 711 721 731 741 ]
	[ | | | | | ]
	Vombatus_ursinus GAGCAGACTCAAAACCCAAAAGAGAATCCAACAACCCAGACAGAAAGGAA
	Monodelphis_domestica GAGCAGATTCAAAACCCCAAAGAGAATTCAGTAACCCAGAGAGAAAGAAT
	Eubalaena_glacialis GAAAACATCCAAAATCCAAGAGAGAAGCCAATAAGTCAAAAAGAAAGAAT
	Eubalaena_australis GAAAACATCCAAAATCCAAGAGAGAAGCCAATAAGTCAAAAAGAAAGAAT
	Megaptera_novaeangliae GAAAACATCCAAAATCCAAGAGAGAAGCCAGTAAGTCAAAAAGAAAGAAT
	Caperea_marginata GAAAACATCCAAAATCCAAGAGAGAAGCCAGTAAGTCAAAAAGAAAGAAC
	Eschrichtius_robustus GAAAACATCCAAAATCCAAGAGAGAAGCCAGTAAGTCAAAAAGAAAGAAT
	Kogia_sima GAAAACATCCAAAATCCAAGAGAGAAGCCAGTAAGTCAAAAAGAAAGAAT
	Kogia_breviceps GAAAACATCCAAAATCCAAGAGAGAGGCCAGTAAGTCAAAAAGAAAGAAT
	Physeter_macrocephalus GAAAACATCCAAAATCCAAGAGAGAAGCCAGTAAGTCAAAAAGAAAGAAT
	Delphinapterus_leucas GAAAACATCCAAAATCCAAGAGAGAAGCCAGTAAGTCAAAAAGAAGGAAT
	Phocoena_phocoena GAAAACATCCAAAATCCAAGAGAGAAGCCAGTAAGTCAAAAAGAAGGAAT
	Tursiops_truncatus GAAAACATCCAAAATCCAAGAGAGAAGCCAGTAAGTCAAAAAGAAGGAAT
	Inia_geoffrensis GAAAACATCCAAAATCCAAGAGAGAAGCCAGTAAGTCAAAAAGAAAGAAT
	Pontoporia_blainvillei GAAAACATCCAAATTCCAAGAGAGAAGCCAGTAAGTCAAAAAGAAAGAAT
	Mesoplodon_bidens GAAAACATCCAAAATCCAAGAGAGAAGCCAGTAAGTCAAAAAGAAAGAAT
	Platanista_minor GAAAACATCCAAAATCCAAGAGAGAAGCCAGTAAGTCAAAAAGAAAGAAT
	Hippopotamus_amphibius GAAAACATCCAAAATCCAAGAGAGAAGCCAGTAAGTCAAAAAGAAAGAAC
	Bos_taurus GAAAACATCCAAAATCCAAAAGAGAAGCCAGTAAGTCAAAAAGAAAGAAT
	Sus_scrofa GAAAACATCCAAAATCCAAGAGAGAAGCAAGTAAGTCAAAAAGAAAGAAC
	Lama_glama GAAAACATCCAAAATCCAAGAGAGAATCCAGTAAGTCAAAAAGAAAGAAC
	Equus_caballus GAAAAAGTCCAAAACCCGAGAGAGAAGCCACCTGATCAAAAAGAAA---T
	Canis_familiaris GAAAAAATCCAAAATCCAGGAGAGAAACCAGTAGGCCCAAAAGAAAGAAT
	Felis_catus GAAAAAATCCAAAATCCAGCAGAGAAACCAGTAGGTCCAAAAGAAAGAAT
	Manis_pentadactyla GAAAACATCCAAAATCCAAGACAGAAGCCACTGGGTCAAAAAGAAAGAAT
	Manis_tricuspis ??????????????????????????????????????????????????
	Myotis_lucifugus GAAAAAATTCAAAATCCAAGARAAAAGCCATTAGGTCAAAAAGAACGAGT
	Erinaceus_europaeus GAAAAAATCCAGAATCCAAGAGAGAATTCACTAGGTCAGAAAGAAAGGAT
	Amblymsomus_hottentotus GAAAAAGTCCAAAATCCAAGGGAGAAACCACTAGGTCAGAAAGAAAGAGT
	Chrysochloris_asiatica GAAAAAGTCCAAAATCCAAGGGAGAAGCCACTAGGTCASAAAGAAAGAGT
	Echinops_telfairi GAAAAAATCCAAAATCCGAGGGAAACGCCTCTCGGTCCAAAAGAAMGAAT
	Elephantulus_rufescens GAAAAAATCCAAACTCAAAGGGAAAAATCATTAGGTCAAAAAGAAAGAAC
	Rhynchocyon_petersi GAAAAAATCCAAAATCCAAGGGAAAAGCCACTGGGTGAAAAAGAGAGAAT
	Orycteropus_afer GAAAAAATCCAAAATCCAAGAAAGAAGCCACCAGGTCAAAAAGAAAGAAT
	Dugong_dugon GAAAAAATCCAAAATCCAAGAGAGAAGCCAATAGGTCAAAAAGAAAGAAT
	Heterohyrax_brucei GAAAAAATCCGAAGTCCAGGAGAGAAGTCACCAGCTCAAAAAGAAAGAAT
	Procavia_capensis GAAAAAATCCRAAGTCCAGGAGAGAAGTCACCAGCTCAAAAAGAAAGAAT
	Elephas_maximus GAAAAAATCCAAAATCCAAGAGAGAAGACACTAGGTCACAAAGAAAGAGT
	Loxodonta_africana GAAAAAATCCAAAATCCAAGAGAGAAGACACTAGGTCAAAAAGAAAGAGT
	Bradypus_tridactylus ??????????????????????????????????????????????????
	Choloepus_didactylus ??????????????????????????????????????????????????
	Choloepus_hoffmanni GAAAAAGTCCAAAATCCAAGGGAGAAGCCAGAAGGTCAAAACGAAAGAAT
	Myrmecophaga_tridactyla --------------------------------------------------
	Tamandua_tetradactyla --------------------------------------------------
	Cyclopes_didactylus --------------------------------------------------
	Dasypus_novemcinctus GAAAAATTCCAAAATCCAAGGGAGWATTCAGTAAGTCAAAAAGAAACAAT
	Tolypeutes_matacus GAAAAATTCCAAAATCCAAGGGAGAATCCAGTAAGTCAAAAAGAAAGAAT
	Chaetophractus_villosus GAAAAACTCCGAAATCCAAGGAAGGATCTAGTAAGTAAAAAAGAAAGAAT
	Euphractus_sexcinctus GAAANATTCCAAAATCCAAGGAAGGATCTAGTAAGTAAAAAAGAAAGAAT
	[ 751 761 771 781 791 ]
	[ | | | | | ]
	Vombatus_ursinus AACCTTTCCTACAAGGGTCCCAATCGGCACCTGG-AGAAACTCACAAGG-
	Monodelphis_domestica AACCTTTCCTACAAGGGATCCAACCAGCACCTGG-AGAAACTCACAAGG-
	Eubalaena_glacialis AGTCATTCCTACAAGGGATCCAAATGGCCCCTGG-AGAAACTCTCAAGA-
	Eubalaena_australis AGTCATTCCTACAAGGGATCCAAATGGCCCCTGG-AGAAACTCTCAAGA-
	Megaptera_novaeangliae AGTCATTCCTACAAGGGATCCAAATGGCCCCTGG-AGAAACTCTCAAGA-
	Caperea_marginata AGTCATTCCTACAAGGGATCCAAATGGCCCCTGG-AGAAACTCTCAAGA-
	Eschrichtius_robustus AGTCATTCCTACAAGGGATCCAAATGGCCCCTGG-AGAAACTCTCAAGA-
	Kogia_sima AGTCATTCCTACAAGGGATCCAAATGGCCCCTGG-AGAAACTCTCAAGA-
	Kogia_breviceps AGTCATTCCTACAAGGGATCCAAATGGCCCCTGG-AGAAACTCTCAAGA-
	Physeter_macrocephalus AGTCATTCCTACAAGGGATCCAAATGGCCCCTGG-AGAAACTCTCAAGA-
	Delphinapterus_leucas AGTCATTCCTACAAGGGATCCAAGTGGCCCCTGG-AGAAACTCTCAAGA-
	Phocoena_phocoena AGTCATTCCTACAAGGGATCCAAGTGGCCCCTGG-AGAAACTCTCAAGA-
	Tursiops_truncatus AGTCATTCCTACAAGGGATCCAAGTGGCCCCTGG-AGAAACTCTCAAGA-
	Inia_geoffrensis AGTCATTCCTACAAGGGATCCAAGTGGCCCCTGG-AGAAACTCTCAAGA-
	Pontoporia_blainvillei AGTCATTCCTACAAGGGATCCAAGTGGCCCCTGG-AGAAACTCTCAAGA-
	Mesoplodon_bidens AGTCATTCCTACAAGGGATCCAAATGGCCCCTGG-AGAAAATCTCAAGA-
	Platanista_minor AATCATTCCTACAAGGGATCCAAATGGCCCCTGG-AGAAACTCTCAAGA-
	Hippopotamus_amphibius AGTCATTCCTACAAGGGATCCAAATGGTCCCTGG-AGAAACTCTCAAGA-
	Bos_taurus AGTCATTCCTACAAGGGATCCAAATGGCCCCTGG-AGAAACTCTCAAGA-
	Sus_scrofa AGTCGTTCCCACAAGGGATCCAAGTGGCCCCTGG-AGAAACTCTCAAGA-
	Lama_glama AGTCACTCCTACAATGGATCCAAATGGTCCCTGG-AGAAACTCTCAAGA-
	Equus_caballus AGTCATTCCTACAAGGGATCCACCTGGCCCCTGG-AGAAACTCTGAAGA-
	Canis_familiaris AGTCATTCCTACAAGGGATCCATCTGGCCCCTGG-AGAAACTCTCAAGA-
	Felis_catus AGTCATTCCTACAAGAGATCCATCTGGCCCCTGG-AGAAACTCTCAAGA-
	Manis_pentadactyla GGTCATTTCCAC-AGGGATCCAACTGGCCCCTGG-AGAAACTCTCAAGA-
	Manis_tricuspis ????????????????????????TGGCCCCTGGGAGAAACTCTCAAGA-
	Myotis_lucifugus AGTCATTCCTACAAGAGATCCAACTGGCCCCTGG-AGAAACTCTCAAGA-
	Erinaceus_europaeus TGTCATTCCAACTAGAGACCCAACTGGCCCCTGG-AGAAACTCTCAAGA-
	Amblymsomus_hottentotus AGTTGTTCCTACAAGGGATCCAACAGGCCCTTGG-AAAAACTCTCAAGT-
	Chrysochloris_asiatica AGTTGTTCCTACAAGGGATCCAACTGGCCCSTGG-AAAAACTCTCAAGT-
	Echinops_telfairi CGTTGTTCCTACAAAGGAGCCAACTGCCCCCTGG-AAGAACTCTCCAGA-
	Elephantulus_rufescens AATTGTTCCTACAAGGGATCCAACTGGCCCCTGG-AAAAACTCTCAGAA-
	Rhynchocyon_petersi AATTGTTCCTACAAGGGATCCAACTGGTCCCTGG-AAAAATTCTCAGGA-
	Orycteropus_afer AGTTGTTCCTCCAAGAGATCCAACTGGCCCTTGG-AGAAAATCTCAAGA-
	Dugong_dugon AGTCGTTCCTACACAGGATCCAACTGGCGCCTGG-AAAAACTCTCAAGA-
	Heterohyrax_brucei AGTTGTTCCTACAAGGGAACCAACTGGCCTCAGG-AAAAACTCTCAAGA-
	Procavia_capensis AGTTGTTCCTACAAGGGAACCAACTGGCCTCAGR-AAAAACTCTCAAGA-
	Elephas_maximus AGTTGTTCCTACAAGGGATCCACCTGGCCCCTGG-AAAAACTCTCAAGA-
	Loxodonta_africana AGTTGTTCCTACAAGGGATCCACCTGGCCCCTGG-AAAAACTCTCAAGA-
	Bradypus_tridactylus ??????????????????????????????????????????????????
	Choloepus_didactylus ??????????????????????????????????????????????????
	Choloepus_hoffmanni AGTTTTTCCTGCAAGGGATATAACTGGCCCCTGG-AAAAACCCTCAAGA-
	Myrmecophaga_tridactyla ---------TTCAAGGGATCTAACTTGCCCCTGG-AGACACTCTCAAGA-
	Tamandua_tetradactyla ---------TTCAAGGGATCTAACTGGCCCCTGG-AGAAACTCTCAAGA-
	Cyclopes_didactylus ---------TACAAGGGATCTAACTTGCCCCTGG-AGAACTGCTCAAGA-
	Dasypus_novemcinctus AGGCAGTCCTACAAGGGATCCAACTGACCCTTGG-AGAAACTCTCATGA-
	Tolypeutes_matacus AGTCGCTCCTATAAGGGATCCAATTGGCCCTTGG-AGAAACTTTCAAGA-
	Chaetophractus_villosus AGTCATTCCTACAAGGGATCCAGCTGGCCCTTGG-AGAAACTCTCAAAAA
	Euphractus_sexcinctus AGTCATTCCTACAAGGGATCCAGCTGGCCCTTGG-AAAAACTCTCAAAAA
	[ 801 811 821 831 841 ]
	[ | | | | | ]
	Vombatus_ursinus -TTATGAGACTAAC---AAGTCAAATTATAAATTACCTCC---TCCAGAG
	Monodelphis_domestica -TTATGAAACCAAC---AAATCAAATTATAAATTAACTCC---TCCACAG
	Eubalaena_glacialis -CTATGGAGTTAAT---AAATCAAACTGTAAACTGCCTCA---CCCTGAG
	Eubalaena_australis -CTATGGAGTTAAT---AAATCAAACTGTAAACTGCCTCA---CCCTGAG
	Megaptera_novaeangliae -CTATGGAGTTAAT---AAATCAAACTGTAAACTGCCTCA---TCCTGAG
	Caperea_marginata -CTATGGAGTTAAT---AAATCAAACTGTAAACTGCCTCA---CCCTGAG
	Eschrichtius_robustus -CTATGGAGTTAAT---AAATGAAACTGTAAACTGCCTCA---ACCTGAG
	Kogia_sima -CTTTGGAATTAAT---AAATCAAACTATAAACTGCCTCA---TCCTGAG
	Kogia_breviceps -CTTTGGAATTAAT---AAATCAAACTATAAACTGCCTCA---TCCTGAG
	Physeter_macrocephalus -CTATGGAGTTAAT---AAATCAAACTATAAACTGCCTCA---CCCTGAG
	Delphinapterus_leucas -CTATGGAGTTAAT---AAATCAAACTATAAACTGCCTCA---CCCTGAG
	Phocoena_phocoena -CTATGGAGTTAAT---AAATCAAACTATAAACTGCCTCA---CCCTGAG
	Tursiops_truncatus -CTATGGAGTTAAT---AAATCAAACTATAAACTGCCTCA---CCCTGAG
	Inia_geoffrensis -CTATGGAGTTAAT---AAATCAAACTATAAAGTGCCTCA---CCCTGAG
	Pontoporia_blainvillei -CTATGGAGTTAAT---AAATCAAACTATAAACTGCCTCA---CCCTGAG
	Mesoplodon_bidens -YTACGGAGTTAAT---AAATCAAACTATAAACTGCCTCA---CCCTGAG
	Platanista_minor -CTATGGAGTTAAT---AAATCAAACTATAAACTGCCTCA---CCCTGAG
	Hippopotamus_amphibius -CTATGGAGTTAAT---AAATCCAACTACAAACTGCCTCA---CCCTGAG
	Bos_taurus -CTATGGAGTTACT---AAATCAAACTATAAACTGCCTCA---CCCTGAG
	Sus_scrofa -CTATGGGATTAAT---AAATCAAACTATAAACTGCCTCA---GCCGGAG
	Lama_glama -TTATGGAGTTAAT---AAATCAAACTATAAATTGCCTCA---CCCTGAG
	Equus_caballus -CTATGGAATTAAC---AAACCAAATTATAAACTGCCTCA---CTCTGAA
	Canis_familiaris -TTATGGAGTTAAC---AAATCAAACTATAAACTGTCTCC---CCCTGAG
	Felis_catus -TTATGGAGTTAAT---AAATCAAACTATAAACTGCCTCA---TCCTGAG
	Manis_pentadactyla -CTATGGAGTTAAT---AAACCAAACTATAAACTGCCTCA---CCCTGAG
	Manis_tricuspis -TTATGGAGTTAAT---AAACCAAA-TGTAAACTGCCTCA---CCCTGAG
	Myotis_lucifugus -TAATGRAGCTAAT---AAATCAAACTATAAACTGCCTCC---TCCCGAG
	Erinaceus_europaeus -TTATGGAATTAAT---AAATCAAATTTTAAGCCTTCTCG---CCCTGAG
	Amblymsomus_hottentotus -TTATGGAGTGAAT---AAATCAAATTATCAACTACCTCG---TTCTGAG
	Chrysochloris_asiatica -TTATGGAGTTAAT---AAATCAAATTATCAACTACCTCG---TTCTGAG
	Echinops_telfairi -CGATGGGGTTAAT---AAACCAAGTTATAAACCGCCTCA---TTCTGAG
	Elephantulus_rufescens -CTATGGAGTTAATAATAAACCAAATTATAAACCGCCTCC---TACTGAA
	Rhynchocyon_petersi -CTATGGAGTTACT---AAATCAAATTATAAACTGCCTCA---TTCTGAA
	Orycteropus_afer -TTATGGACTTAAT---AAATTAAATTATAAACTGCCTCA---TTCTGAG
	Dugong_dugon -TTACGGAGTCGAT---AAAGCAAATTATAAACTGCCTCG---TTCTGAG
	Heterohyrax_brucei -TTTCGGAGTTAGT---AAACCCAATTATAAACTGCCTGG---TTCTGAG
	Procavia_capensis -TTTTGGAGTTAGT---AAACCCAATTATAAACTGCCTGG---TTCTGAG
	Elephas_maximus -TTATGGACTGAAT---AAATCAAATTACAAGTTGCCTCA---TTCTGAG
	Loxodonta_africana -TTATGGACTGAAT---AAATCAAATTACAAGTTGCCTCA---TTCTGAG
	Bradypus_tridactylus ??????????????????????????????????????????????????
	Choloepus_didactylus ??????????????????????????????????????????????????
	Choloepus_hoffmanni -TTATGGAATTAAT---AAATCAAATCACAAACTGCCTCACCACCCTGAG
	Myrmecophaga_tridactyla -TTACAGGGTTAAT---ATATCAAATTACAAATGACCTCA---CCCTAAG
	Tamandua_tetradactyla -TCACAGCGTTAAT---ATATCAAATTACAAATGACTTCA---CCCTAAG
	Cyclopes_didactylus -TTACAGGGTTAAT---AAATAAAATTACAAATGTCATCA---TCCTGAG
	Dasypus_novemcinctus -TAATGGAGCTAAT---AAATCAAATTACAAACTGCCTGA---CTCTGAG
	Tolypeutes_matacus -TTATGGAGTTAGT---AAATCAAATTACAAACTGCCTCA---CTCTGAG
	Chaetophractus_villosus ATTATGTAGTTAAT---AAAWCAAATTACAAACTGCCTCA---CTCTGAG
	Euphractus_sexcinctus ATTATGTAGTTAAT---AAATCAAATTACAAACTGCCTCA---CTCTGAG
	[ 851 861 871 881 891 ]
	[ | | | | | ]
	Vombatus_ursinus GGCAACCCTCCAGTACCAAGTGTCAATTCAGTTGACCAACATGAAGATTC
	Monodelphis_domestica GGCAGCCCTTCAGTACCAAGTGTCAATTCTGTTGACCAGCCTGAAAAT--
	Eubalaena_glacialis CATGACATGCTAGTCCCAAATTTTAATTCTATTGGTCAACGTGAAAACTC
	Eubalaena_australis CATGACATGCTAGTCCCAAATTTTAATTCTATTGGTCAACGTGAAAACTC
	Megaptera_novaeangliae CATAACATGCTAGTCCCAAATTTTAATTCTATTGRTCAACGTGAAAACTC
	Caperea_marginata CATAACATGCTAGTCCCAAATTTTAATTCTATTGGTCAACGTGAAAACTC
	Eschrichtius_robustus CATAACATGCTAGTCCCAAATTTTAATTCTATTGGTCAACGTGAAAACTC
	Kogia_sima GATAACATGCTAGTCCCAAATTTTAATTCTGTTRGTCAACGTGAAAACTC
	Kogia_breviceps GATAACATGCTAGTCCCAAATTTTAATTCTGTTGGTCAACGTGAAAACTC
	Physeter_macrocephalus GATAACATGCTAGTCCCAAATTTTAATTCTATTGGTCAACGTGAAAACTC
	Delphinapterus_leucas GATAACATGCTAGTCCCAAATTTTAATTCTATTGGTCAACGTGAAAACTC
	Phocoena_phocoena GATAACATGCTAGTCCCAAATTTTAATTCTATTGGTCAATGTGAAAACTC
	Tursiops_truncatus GACAACATGCTAGTCCCAAATTTTAATTCTATTGGTCAACGTGAAAACTC
	Inia_geoffrensis GATAACATGCTAGTCCCAAATTTTAATTCTATTGGTCAACGTGAAAACTC
	Pontoporia_blainvillei GATAACATGCTAGTCCCAAATTTTAATTCTATTGGTCAACGTGAAAACTC
	Mesoplodon_bidens GATAACATGCTAGTCCCAAATTTTAATTCTATTGGTCATCGTGAAAACTC
	Platanista_minor GATAACATGCTAGTCCCAAATTTTAATTCTATTGGTAAACGTGAAAACTC
	Hippopotamus_amphibius GGTAACATGCTAGTCCCAAATTTTAATTCTATTGATCAACGTGAAAACTC
	Bos_taurus GGTAACATTCTAGTCCCAAATTTTAATTCTATAGATCAACATGAAAACTC
	Sus_scrofa GATAACATGCTAGTCCCAAATTTTAATTCTATTGATCAACGTGAAAACTC
	Lama_glama GGCAATATGCTAGCCCCAAATTTTAATTCTATTGATC------AAAATTC
	Equus_caballus GGTAACATACTAGTCCCAAATTTTAATTCTGTTGATCAACGTGAAAACTC
	Canis_familiaris AGTAATGTGCTAGTCCCAAATTTTAATTCTGTTGATCAACATGAAAACTC
	Felis_catus AGTAACATGCTAGTCCCAAATTTTAATTCTGTTGGTCAACATGAAAACTC
	Manis_pentadactyla GATAACATGCTAGTCCCAAATTTTAATTCTCTTGATCAAAGCAAAAACTC
	Manis_tricuspis GATAACATGCTAGTCCCAAATTTTAATTCTGTTGATCAACACGAAAA---
	Myotis_lucifugus GGTAACAAGCAACTCCCAAATTTTAATTCTATTGATCAGCGTGAAAATTC
	Erinaceus_europaeus GGTAACATGCCAGTTCCAAATTTTAATTCTATTGATCAACATGAAAACTC
	Amblymsomus_hottentotus GGCAGCACACAGGTCCCAAGTTTTAATTCCATTGATCAACGTGAAAACTC
	Chrysochloris_asiatica GGCAGCACACAAGTCCCAAGTTTTAATTCCATTGATCAACGTGAAAACTC
	Echinops_telfairi GGTAACAGGCCAGTCCCAAGCTTTAATTCCATTGATCAACATGAAAACGT
	Elephantulus_rufescens GATAATGTGAAAGTCCCAAATTTTAATTCCGTTGATCAACGTGAAAACTC
	Rhynchocyon_petersi GACAACATTAAAGTCCCTAATTATAATTCAATTGATCAACGTGAAAACAC
	Orycteropus_afer GGCAACATTCAAGTTCCAAGTTTTAATTCCATTGATCAACGTGAAAACTC
	Dugong_dugon GGAAACATGCAAGTCCCAAGCTTTAATTCCATCGATCAGCATGAAAACTC
	Heterohyrax_brucei GGCAACATGCAAGTTCCAAGTTTTAATACCATTGATCAACACGAAAACTC
	Procavia_capensis GGCAACATGCAAGTTCCAAGTTTTAATACCATTGATCAACACGAAAACTC
	Elephas_maximus GGCAACATTCAAGTTCCAAGCTTTAATTCTATCAATCAACGAGAAAACTC
	Loxodonta_africana GGCAACATTCAAGTTCCAAGCTTTAATTCTATCAATCAACGAGAAAACTC
	Bradypus_tridactylus ??????????????????????????????????????????????????
	Choloepus_didactylus ??????????????????????????????????????????????????
	Choloepus_hoffmanni GGCAACAGGCCAGTCCCAAGTTTTAATTTTATTGATTAATGGGAAAACTC
	Myrmecophaga_tridactyla CACAACAGGCAAGTCCCAAATTT-AATGCTGTAGATAAACAGGAAAACT-
	Tamandua_tetradactyla CACAACAGGCAAGTCCCAAATTT-AATGCTGTAGATCAACAGGAAAACT-
	Cyclopes_didactylus GGCAACAGGCCAGTCCCAA-TTTTAATGCTATTGATCAGTGGGAAAATT-
	Dasypus_novemcinctus GGTAACAGGCCAGCTCCCAGTTTTAATTCTATTGATCAACAGGAAAACTC
	Tolypeutes_matacus GGCAACAGGCTAGCCCCAAGTTTTAATTCTATTGATCAACAGGAAAACT-
	Chaetophractus_villosus GGCAACAGGCCAGCCCCAAATTTTAATTCTATTGATCAACAGGAAAACT-
	Euphractus_sexcinctus GGCAACAGGCCAGCCCCAAATTTTAATTCTATTGATCAACAGGAAAACT-
	[ 901 911 921 931 941 ]
	[ | | | | | ]
	Vombatus_ursinus TTATTATCCAA---GAATAAA-TTCCAAGAAATTCCCA---------GCT
	Monodelphis_domestica -TATTACCCCA---GGGTAGA-TTCCAGGAGATTCCCA---------GCT
	Eubalaena_glacialis TTATTACCTGA---GAGGAGA-TTCCAGAAGAGCTCCAAATTCTAATGGA
	Eubalaena_australis TTATTACCTGA---GAGGAGA-TTCCAGAAGAGCTCCAAATTCTAATGGA
	Megaptera_novaeangliae TTATTACCTGA---GAGGAGA-TTCCAGAAGAGCTCCAAATTCTAATGGA
	Caperea_marginata TTATTACCTGA---GAGGAGA-TTCCAGAAGAGCTCCAAATTCTAATGGA
	Eschrichtius_robustus TTATTACCTGA---GAGGAGA-TTCCAGAAGAGCTCCAAATTCTAATGGA
	Kogia_sima TTATTACCTGA---GAGGAGA-TTCCAGAAGARCTCCAAATTCTAATGGA
	Kogia_breviceps TTATTACCTGA---GAGGAGA-TTCCAGAAGAGCTCCAAATTCTAATGGA
	Physeter_macrocephalus TTATTACCTGA---GAGGAGA-TTCCAGAAGAGCTCCAAATTCTAATGGA
	Delphinapterus_leucas TTATTACCTGA---GAGGAGA-TTCCAGAAGAGCTCCAAATTCTAATGGA
	Phocoena_phocoena TTATTACCTGA---GAGGAGA-TTCCAGAAGAGCTCCAAATTCTAATGGA
	Tursiops_truncatus TTATTACCTGA---GAGGAGA-TTCCAGAAGAGCTCCAAATTCTAATGGA
	Inia_geoffrensis TTATTACCTGA---GAGGAGA-TTCCAGAAGAGCTCCAAATTCTAATGGA
	Pontoporia_blainvillei TTATTACCTGC---AAGGAGA-TTCCAGAAGAGCTCCAAATTCTAATGGA
	Mesoplodon_bidens TTATTACCTGA---GAGGAGA-TTCCAGAAGAGCTCCAAATTCTAATGGA
	Platanista_minor TTATTACCTGA---GAGGAGA-TTCCAGAAGAGCTCCAAATTCTAATGGA
	Hippopotamus_amphibius CTATTACCCAA---AAGGAGA-TTCCAGAAGAGCTCCAAATTCTAATGCA
	Bos_taurus TTATTACCCCA---GAGGAGA-TTCCAGAGGAACCCCAAATTCTAATGGA
	Sus_scrofa TTATTACCCAA---GAGGGGA-GTCCAAAAGAGCCCCAAATTCTGATGGA
	Lama_glama TTATTACCCGA---GAGGAGA-TTCCAAAAGAGCCCCAAATTCTGAAGGA
	Equus_caballus TTACTACCCAA---GAGGAGA-TATCATAAGAGCCCCAAATTATGATGGA
	Canis_familiaris TTATTACTCAA---GAGGAGA-TTCCAGAAGAGCCCCAAATTCTGATGGA
	Felis_catus TTATTACCCAA---GAGGAGA-GTCCAAAAGAGCCCCAAATTCTGATGGA
	Manis_pentadactyla CTATTAGCCAA---GAGGAGA-TTCCAGAAAAGCCCCAAATTCTGATGGA
	Manis_tricuspis ---------------A-GAGA-TTCCAGAAAAGCCCCAAATTCTGATGGA
	Myotis_lucifugus TTATTACCCAA---GAGGAGA-TTCCAGAAGAGCCCCAAATTCTGATGGA
	Erinaceus_europaeus TTATTACCCAA---GAGGAGA-TTCCAGAAGAGCCCCAAATTCTGATGGA
	Amblymsomus_hottentotus CTACTACCCAA---GGGAAGA-GTCCAGAAAAGTTCAAAATTCTGATGGA
	Chrysochloris_asiatica CTACTACCCAA---GGGAAGA-GTCCAGAAAAGTTCAAAATTCTGATGGA
	Echinops_telfairi CTATTACCCAA---GAGGAGA-CTCCAGCAGAGTCCAAAATGCTGATGGC
	Elephantulus_rufescens TTTTTATCCAA---GAGAAGA-TACCAGGAAAGTCCAAAATACTGATGGG
	Rhynchocyon_petersi TTTTTACCCAA---GAGAAGA-CTTCAGGAAAGCCCAAAATACTGATGGA
	Orycteropus_afer CCATTACCCAA---GAGGAGA-TTCCAGGAGAGTCCCAAATTCTGATGAA
	Dugong_dugon CTATTACCCAA---GAGA----TTCCAGGAGAGTCCAAAATTCTGATGGA
	Heterohyrax_brucei CTACTACCCAA---GAGAAGA-TTCGAGGAGAGTCCAAAATTCTGATGGA
	Procavia_capensis CTACTACCCAA---GAGAAGA-TTCGAGGAGAGTCCAAAATTCTGATGGA
	Elephas_maximus CTATTACCCAA---GAGGAGA-TCCCAGGACAGTTCAAAATTCTGATGGA
	Loxodonta_africana CTATTACCCAA---GAGGAGA-TCCAAGGACAGTTCAAAACTCTGATGGA
	Bradypus_tridactylus ??????????????????????????????????????????????????
	Choloepus_didactylus ??????????????????????????????????????????????????
	Choloepus_hoffmanni CCATTACCCAA---GAGGTGA-TTCCAGGACAGTCCCAAATT-TGATGGA
	Myrmecophaga_tridactyla --ATTACCCAATTCCACGAGAATTCCAGGAGAATCCCACATTCTGATGGA
	Tamandua_tetradactyla --ATTACCCAATTCCACGAGAATTCCAGGAGAATCCCACATTCTGATGGA
	Cyclopes_didactylus --ATTACCAAA---GAGGTGA-TTCCAGGAGAATCCCACATTCTGATGGA
	Dasypus_novemcinctus CTATTACCCAA---GAGGAGA-TTCCAGGAGAACCTCAAATTCTGATGGA
	Tolypeutes_matacus --ATTACCCAA---GAGGAGA-CTCCAAGAGAGTCCCAAATTCTGATGGA
	Chaetophractus_villosus --ATTACCCAA---GAGGAGA-----------ATCCCAAATTCTGATGGA
	Euphractus_sexcinctus --ATTACCCAA---GAGGAGA-----------ATCCCAAATTCTCATGGA
	[ 951 961 971 981 991 ]
	[ | | | | | ]
	Vombatus_ursinus AATATACAAACATCAAATTTTCCCAAGGGAATGGCTTCAGAACCAAGAAA
	Monodelphis_domestica AGTATTCAAGCATCAAATTTTCCCAAAGGAATAGTTTCAGAACCAAGAAA
	Eubalaena_glacialis CAAACCCAAAGCCAGAATTTGCCCAAAGGGATTATTTTAGAGCCAAGAAG
	Eubalaena_australis CAAACCCAAAGCCAGAATTTGCCCAAAGGGATTATTTTAGAGCCAAGAAG
	Megaptera_novaeangliae CAAACCCAAAGCCAGAATTTGCCCAAAGGGATTATTTTAGAGCCAAGAAG
	Caperea_marginata CAAACCCAAAGCCAGAATTTGCCCAAAGGGATTATTTTAGAGCCAAGAAG
	Eschrichtius_robustus CAAACCCAAAGCCAGAATTTGCCCAAAGGGATTATTTTAGAGCCAAGAAG
	Kogia_sima CAAACCCAAAGCCAGAATTTGCCCAAAGGGATTATTTTAGAGCCAAGAAG
	Kogia_breviceps CAAACCCAAAGCCAGAATTTGCCCAAAGGGATTATTTTAGAGCCAAGAAG
	Physeter_macrocephalus CAAACCCAAAGCCAGAATTTGCCCAAAAGGATTATTTTAGAGCCAAGAAG
	Delphinapterus_leucas CAAACCCAAAGCCAGAATTTGCTCAAAGGGATTATTTTAGAGCCAAGAAG
	Phocoena_phocoena AAAACCCAAAGCCAGAATTTGCTCAAAGGGATTATTTTGGAGCCAAGAAG
	Tursiops_truncatus CAAACCCAAAGCCAGAATTTGCTCAAAGGGATTATTTTAGAGCCAAGAAG
	Inia_geoffrensis CAAACCCAAAGCCAGAATTTGCTCAAAGGGATTATTTTAGAGCCAAGAAG
	Pontoporia_blainvillei CAAACGCAAAGCCAGAATTTGCTCAAAGGGATTATTTTAGAGCCAAGAAG
	Mesoplodon_bidens CAAACCCAAAGCCAGAATTTGCTCAAAGGGATTATCTTAGAGCCAAGAAG
	Platanista_minor CAAACCCAAAGCCAGAATTTGCTCAAAGGGATTATTTTAGAGCCAAGAAG
	Hippopotamus_amphibius CAAACCCAAAGCCAGAATTTGCCCAAAGGGATTATTTTAGAGCCAAAAAG
	Bos_taurus CAAACCCAAAGCCAGAATTTGCCCAAAGGGATTATTTTAGAACCAAGAAG
	Sus_scrofa CAAACCCAAACCCAGATTATTCCCAAAGGGATTGTTTTAGAGCCAAGAAG
	Lama_glama CAAATCCAAAGCCAGAATTTGCCCAAAGGGATTATTTTAGAGCCAAGAAG
	Equus_caballus CAAACTCAAAGCCAGAATTTGCCCAAAGGGATTATTTTAGAGCCAAGAAG
	Canis_familiaris CAAACCCAAAGCCAGAATTTGCCCAAAGGGATTATTTTAGAGCCAAGAAG
	Felis_catus CAAACCCAAAGCCAGAATTTGCCCAAAGGGATTATTTTGGAGCCAAGAAG
	Manis_pentadactyla CAAACTGAAAGCCAGATTTTGCCCAAAGGAATTATCTTAGAGTCAAGAAG
	Manis_tricuspis CAAACTGAAAGCCAGAATTTGCCCAAAGGAATTATCTTAGAACCAAGAAG
	Myotis_lucifugus CAAGCCCAGAGCCAGAATTTGCCCAAAGGGATTATTTTAGAGCCAAGAAG
	Erinaceus_europaeus CAAGCCCCAAGCCAGAATTTGCCCAAAGGGATTGTTTTAGAGCCAAAAAG
	Amblymsomus_hottentotus CAAATCCAAAACCAGCATTTGCCCAAAGGGATTGTTTTAGAGCCAAGA--
	Chrysochloris_asiatica CAAATCCAAAACCAGCATTTATCCAAAGGGATTGTTTTAGAGCCAAGA--
	Echinops_telfairi CAAGCCCCAAACCAGCAGTTGCCCAAAGGAATTGTTTTAGAACCAAGAAA
	Elephantulus_rufescens CAAACCCAAAACCAGAATTTGCCCAAAGGGTTTGCTTTAGAACCAAGAAG
	Rhynchocyon_petersi CAAACCCAAAACCAGCATTTGCCCAAAGGAATTGTTTTAGAACCAAGAAG
	Orycteropus_afer CAAACCCAAAGCCAACATTTGCCCAAAGGGTTTGTTTTAAAACCAARAAG
	Dugong_dugon CAAACTCAAAACCAGTATTTGCCCAAAGGGATTGTTTTAGAACCAAGAAG
	Heterohyrax_brucei CAAACCCCAAACCAGTATTTGCCCAAAGGGGTTGTTTTAGAACCAAGAAG
	Procavia_capensis CAAACCCCAAACCAGTATTTGCCCAAAGGGGTTGTTTTAGAACCAAGAAG
	Elephas_maximus CAAACCCACAACAAGTATTTGCCCAAAGGGATTGTTTTAGAACCAAGGAG
	Loxodonta_africana CAAACCCACAACAAGTATTTGCCCAAAGGGATTGTTTTAGAACCAAGGAG
	Bradypus_tridactylus ??????????????????????????????????????????????????
	Choloepus_didactylus ??????????????????????????????????????????????????
	Choloepus_hoffmanni CAAACCCAAAGCCAGTATTTGCCCAAAGGGAGTGCTTTAGAACCAAGAAG
	Myrmecophaga_tridactyla CAAACTCAAAGCTAGTATTTGGCCAAAGGGATTGTTTTAGAGTTGAGAAC
	Tamandua_tetradactyla CAAACTCAAAGCTAGTATTTGGCCAAAGGGATTGTTTTAGAGTTGAGAAC
	Cyclopes_didactylus CAAACCCAAAACTAGTATTTGCCCAAAGGGCTTGTCTTAGTGCTAAGAAC
	Dasypus_novemcinctus CAAACTCAAAGCCTGCATTTGCCCAAAGGGATTGTTTTAGAACCAAGAAG
	Tolypeutes_matacus CAAACTCAAAACTTGCATTTGCCCTAAAGGATTGTTTTAGAACCAAGAAG
	Chaetophractus_villosus CAAACTCAAAGCCTGCATTTGCCGAAAAGGATTGTTTTAGAACCAAGAAG
	Euphractus_sexcinctus CAAACTCAAAGCCTGCTTTTGCCGAAAAGGATTGTTTTAGAACCAAGAAG
	[ 1001 1011 1021 1031 1041 ]
	[ | | | | | ]
	Vombatus_ursinus AGATTCATCTGATACTGAAATTAACCCACCAGAAATGAAACCTGGAACCC
	Monodelphis_domestica AGGTCCCTCTGACTCTGAAATTAATCCACCAGAAATAAAACATGGAACCC
	Eubalaena_glacialis AATTCCATATGAATCAGAAATTAATCAGCCAGAATTAAAGCACAGTATAT
	Eubalaena_australis AATTCCATATGAATCAGAAATTAATCAGCCAGAATTAAAGCACAGTATAT
	Megaptera_novaeangliae AATTCCACATGAATCAGAAATTAATCAGCCAGAATTAAAGCACAGTATAT
	Caperea_marginata AATTCCATACGAATCAGAAATTAATCAGCCAGAATTAAAGCACAGTATAT
	Eschrichtius_robustus AATTCCATATGAATCAGAAATAAATCAGCCAGAATTAAAGCACAGTATAT
	Kogia_sima AGTTCCATATGAATCAGAAATTAATCAGCCAGAATTAAAGCACAGTATAT
	Kogia_breviceps AGTTCCATATGAATCAGAAATTAATCAGCCAGAATTAAAGCACAGTATAT
	Physeter_macrocephalus AATTCCATATGAATCAGAAATTAATCAGCCAGAATTAAAGCACAGTATAT
	Delphinapterus_leucas AATTCCATATGAATCAGAAATTAATCAGCCAGAATTAAAGCACAGTATAT
	Phocoena_phocoena AATTCCATATGAATCAGAAATTAATCAGCCAGAATTAAAGCACAGTATAT
	Tursiops_truncatus AATTCCATATGAGTCAGAAATTAATCAGCCAGAATTAAAGCACAGTATAT
	Inia_geoffrensis AATTCCATATGAATCAGAAATTAATCAGCCAGAATTAAAGCACAGTATAT
	Pontoporia_blainvillei AATTCCATATGAATCAGAAATTAATCAGCCAGAATTAAAGCACAGTATAT
	Mesoplodon_bidens AATTCCATATGAATCAGAAATTAATCAGCCAGAATTAAAGCACAGTATAT
	Platanista_minor AATTCCATATGAATCAGAAATTAATCAGCCAGAATTAAAGCACAGTATAT
	Hippopotamus_amphibius AATTCCATATGAATCAGAAGTTAATCAGCCAGAATTAAAGCACAGCACAT
	Bos_taurus AATTCCATATGAATCAGAAATTAATCAGCCAGAAATAAAGCACAGTACAC
	Sus_scrofa AATCCCATATGAATCAGAAACTAATCAGCCAGAATTAAAGCACAGTGCCT
	Lama_glama AATACCATATGAATCAGAAACTAAACAGCCAGAATTAACGCAAAATACAT
	Equus_caballus AATCCCATATGAATCAGAAACTAACCAGCCAGAATTAAAGCACAGTACAT
	Canis_familiaris AAACCCGTATGAATCAGAAACTAATCGGCCAGAATTAAAGCACAGTACAT
	Felis_catus AATCCCTTATGAATCAGAAACTAATCGACCAGAATTAAAGCACAGTACAT
	Manis_pentadactyla AATCCTCTATAAATCAGAAATTAATCATCCAAAATTGAACCATAGTACAT
	Manis_tricuspis AATCCTGTAT----CAGAAACTAATCATCCAGACTTGAAGCATAGTACAT
	Myotis_lucifugus GATCCCATATGAATCAGAAACTAATCAACCAGAATTGAAGCACAGTACAT
	Erinaceus_europaeus AATTCCATATGAATCAGAAACTAATGGTCCAGAATTAAAACAGAATACAT
	Amblymsomus_hottentotus -ATCCCATATGAATCAGAAACTAATCAGCCAGAATTAAAGCGCAATACAT
	Chrysochloris_asiatica -ATCCTATATGAATCAGAAACTAATCAGCCAGAATTAAAGCACAATACAT
	Echinops_telfairi AAGCCCATATGAATCAGAGACTAATCAACCAGAATTAAAGCCCAGTGCAT
	Elephantulus_rufescens AATCCCGTATGAACCAGAAACCACACAGCCAGAATTAAAGCACAACACAT
	Rhynchocyon_petersi AATCCCATATGAATCAGAAACTAATCAACCAGAATTAAAACACAGTACGT
	Orycteropus_afer AATCCCATATGAATCAGAAACTAATCAGCCAGAATCAAAGCACAGTATAT
	Dugong_dugon AATCCCATATAAACCAGAAACTAATCAACCAGAATTAAAGCACAGTACAT
	Heterohyrax_brucei AATCCCATATGAATCAGAAACTAATGGGCCAGAGTTAAAACATAGTACAT
	Procavia_capensis AATCCCATATGAATCAGAAACTAATGGGCCAGAGTTAAAACATAGTACAT
	Elephas_maximus AATTCCATATGAATCACAAACTAATCGGCCAGAATTAAAGCACGGTACGT
	Loxodonta_africana AATTCCATATGAATCACAAACTAATCGGCCAGAATTAAAGCACGGTACGT
	Bradypus_tridactylus ??????????????????????????????????????????????????
	Choloepus_didactylus ??????????????????????????????????????????????????
	Choloepus_hoffmanni AACCCCATGTGAAACAGAAACTAATCAGCCAGAATTAAAGTACAGTACAT
	Myrmecophaga_tridactyla AATCCTATATGAATCAGAAACTAATTAGACAGCATTGAAGCACAGTACAT
	Tamandua_tetradactyla AATCCTATATGAATCAGAAACTAATCAGACAAAATTGAGGCACGGTACAT
	Cyclopes_didactylus AATCCTATATGAATCAGAAACTAATTGGACAGAATTAAAGCACAGTACAT
	Dasypus_novemcinctus AATCCCACATGAATCAGAAACTAGTTGGCCAGAATTAAAGCACAGTACAT
	Tolypeutes_matacus AATCCCATATGAATCAGAAACCAGTCGGCCAGAATTAAAGCACAGTACAT
	Chaetophractus_villosus AATCCCATATGAATCAGAAACTAGTCGGCCAGAATTAAAGCACAGTACAT
	Euphractus_sexcinctus AATCCCATATGAATCAGAAACTAGTCGGCCAGAATTAAAGCACAGTACAT
	[ 1051 1061 1071 1081 1091 ]
	[ | | | | | ]
	Vombatus_ursinus ACCACCCTACATATACTGAGGAAGTACCCTATCCTTCAAGAGAATCCTTT
	Monodelphis_domestica ACCAG---------ACTGATGAAGGTCCATATCCTCCAAAAGAATCCTTT
	Eubalaena_glacialis ATCAGCCTGTGTACCCTGAGGGATTCCCTTCCCCTGCAAGGGAACATTTT
	Eubalaena_australis ATCAGCCTGTGTACCCTGAGGGATTCCCTTCCCCTGCAAGGGAACATTTT
	Megaptera_novaeangliae ATCAGCCTGTGTACCCTGAGGGATTCCCTTCCCCTGCAAGGGAACATTTT
	Caperea_marginata ATCAGCCTGTGTACCCTGAGGGAGTCCCTTCCCCTGCAAGGGAACATTTT
	Eschrichtius_robustus ATCAGCCTGTGTACCCTGAGGGATTCCCTTCCCCTGCAAGGGAACATTTT
	Kogia_sima ATCAGCCTGTGTATCCTGAGGGATTCCCTTCCCCTGCAAGGGAACATCTT
	Kogia_breviceps ATCAGCCTGTGTATCCTGAGGGATTCCCTTCCCCTGCAAGGGAACATCTT
	Physeter_macrocephalus ATCAGCCTGTGTATCCTGAGGGATTCCCTTCCCCTGCAAGGGAACATTTT
	Delphinapterus_leucas ATCAGCCTGTGTACCCTGAGGGATTTCCTTCCCCTGCAAGGGAACATTTT
	Phocoena_phocoena ATCAGCCTGTGTACCCTGAGGGATTTCCTTCCCCTCCAAGGGAACATTTT
	Tursiops_truncatus ATCAGCCTGTGTACCCTGAGGGATTTCCTTCCCCTGCAAGGGAACATTTT
	Inia_geoffrensis ATCAGCCTGTGTACCCTGAGGGATTCCCTTCCCCTGCAAGGGAACATTTT
	Pontoporia_blainvillei ATCAGCCTGTGTACCCTGAGGGATTCCCTTCCCCTGCAAGGGAACATTTT
	Mesoplodon_bidens ATCAGCCTGTGTACCCTGAGGGATTCCCTTCCTCTGCAAGGGAACATTTT
	Platanista_minor ATCAGCCTGTGTACCCTGAGGGATTCCCTTCCCCTGCAAGGGAACATTTT
	Hippopotamus_amphibius ATCAGCCTGTGTATCCCGAGGGATTCCCTTCCCCTGCAAGGGGACGTTTT
	Bos_taurus ATCAGCCTGTGTACCCTGAGGGATCTCCTTCCCCTGCAAGGGAACGTTTT
	Sus_scrofa ATCAGCCTGTGTACACTGAGGGAATCCCTTCCCCTGCAAAGGAACATTTT
	Lama_glama ATCAGCCTGTGTATCCTGAGGGAATCCCTTCCCCTGCAAGGGAACGTTTT
	Equus_caballus ATCAGCCTGTATATCCCGAGGAAACCCCTTCCCCTGCAAGAGAACATTTT
	Canis_familiaris ATCAACCTGTATTCCCTGAGGAAATTCCTCCCCCTGCAAGAGAACATTTT
	Felis_catus ATCAACGTGTATACCCTGAGGAAATCCCTTCCACTGCAAGAGAACATTTT
	Manis_pentadactyla ACCAGCCTGTATACCCTGAAGAAATCCCTTCCCCTGCAAGAGAACATTTT
	Manis_tricuspis ACCAGCCTGTATACCCTGAGGAAATCCCTTCCCGTGCAAGAGAACATTTT
	Myotis_lucifugus ATCAGCCTGCATACCCTGAGGACATCCCTTCCCCTGCAGGAGAACGTTTT
	Erinaceus_europaeus ATCCGCCTGTCTACCTTGAGGAAATCCCTCCCCCTGAAAGAGAACTCTTT
	Amblymsomus_hottentotus ATCATACACTATACCCCGAGGAAATCCCTTCCCCTGCCAGAGAACAGTTT
	Chrysochloris_asiatica ATCATAMCCTATACCCTGAGGAAATCCCTTCCCCTGCAAGAGAACATTTT
	Echinops_telfairi ACAATCCCATATACCCTGAGGAAATCCCTTTCCCTGCAGGGGGACGTTTT
	Elephantulus_rufescens ATCACGCCATCTACCCTGAAGAAATCCCTGCTCCTGCAAGAGAACATTTT
	Rhynchocyon_petersi ATCACCCCATGTACTCTGATAAAATCCCTTCCCCTACAAGAGAACATTTT
	Orycteropus_afer ATTATCCTATATACCCTGAGGAAATCCCTTCCTCTGCAAGAGAACATTTT
	Dugong_dugon ATCATCCCATATACCCTGAGGAAATTCCTTCTCCTGCAAGAGAACATTTT
	Heterohyrax_brucei ATCATCCCGTATACCCTGAGGAAATTCCTTCCCCTGCAAGAGAACATTTT
	Procavia_capensis ATCATCCTGTATACCCTGAGGAAATTCCTTCCCCTGCAAGAGAACATTTT
	Elephas_maximus ATCATCCCGTATACCCTGAGGAAATTCCTTCCCCTGCAAGAGAACATTTT
	Loxodonta_africana ATCATCCCGTATACCCTGAGGAAATTCCTTCCCCTGCAAGAGAACATTTT
	Bradypus_tridactylus ??????????????????????????????????????????????????
	Choloepus_didactylus ???????????????????????GTCCCTTCCCCTGCAAGAGAGCATTTT
	Choloepus_hoffmanni TTCATCCTGTGTATCCTGAGGAAGTCCCTTCCCCTGCAAGAGAGCATTTT
	Myrmecophaga_tridactyla TTTATCCCAGGTACCCAGAGGATATCTCTTCACCTGCAAGAGAACATTTT
	Tamandua_tetradactyla TTTATCCCATGTACCCAGAGGATATCTCTTTACCTGCAAGAGAACATTTT
	Cyclopes_didactylus TTTATCCCAGGCACCCAGAAGAAATCCCTTCCCCTTCAAGAGAACATTTT
	Dasypus_novemcinctus TTCATCCTGTGTACCCAGAGGAAATCCCTTCCTCTGCAAGAGAAAATTTT
	Tolypeutes_matacus TTCATCCTGTGTACCCAGAGGAATTGCCTTCCCCTGCAAAAGAACATTTT
	Chaetophractus_villosus TTCATCCTGTGTACCCAGAGG-CTTCCCTTCCCCTGCAAGAGAACATTTT
	Euphractus_sexcinctus TTCATCCTGTGTACCCAKAGG-CTTCCCTTCCCCTGCAAGAGAACATTTT
	[ 1101 1111 1121 1131 1141 ]
	[ | | | | | ]
	Vombatus_ursinus TCTCCTGGAAGCAACACATGGAACCCCCAACAAGGATCTCCAATTTTTGA
	Monodelphis_domestica TTTCTGAGAAGCAATACATGGAATCTCCAAAAAGGATCTCCAATTTTTGA
	Eubalaena_glacialis CCTGCTGGAAGAAATACTTGGAACCAACAAGAAATCTCTCCACCTTTTAA
	Eubalaena_australis CCTGCTGGAAGAAATACTTGGAACCAACAAGAAATCTCTCCACCTTTTAA
	Megaptera_novaeangliae CCTGCTGGAAGAAATACTTGGAACCAACAAGAAATCTCTCCACCTTTTAA
	Caperea_marginata CCTGCTGGAAGAAATACTTGGAACCAACAAGAAATCTCTCCACCTTTTAA
	Eschrichtius_robustus CCTGCTGGAAGAAATACTTGGAACCAACAAGAAAGCTCTCCACCTTTTAA
	Kogia_sima CCTGCTGGAAGAAATACTTGGAACCAACAAGAAATCTCTCCACCTTTTAA
	Kogia_breviceps CCTGCTGGAAGAAATACTTGGAACCAACAAGAAATCTCTCCACCTTTTAA
	Physeter_macrocephalus CCTGCTGGAAGAAATACTTGGAACCAACAAGAAATCTCTCCACCTTTTAA
	Delphinapterus_leucas AATGATGGAAGAAATACTTGGAACCAACAAGAAATCTCTCCACCTTTTAA
	Phocoena_phocoena AATGCTGAAAGAAATACTTGGAACCAACAAGAAATCTCTCCACCTTTTAA
	Tursiops_truncatus AATGCTGGAAGAAATACTTGGAACCAACAAGAAATCTCTCCACCTTTTAA
	Inia_geoffrensis AATGCTGGAAGAAATACTTGGAACCAACAAGAAATCTCTCCACCTTTTAA
	Pontoporia_blainvillei AATGCTGGAAGAAATACTTGGAACCAACAAGAAATCCCTCCACCTTTTAA
	Mesoplodon_bidens AATGCTGGAAGAAATACTTGGAACCAACAAGAAATCTCTCCACCTTTTAA
	Platanista_minor AATGCTGGAAGAAATACTTGGAACCAACAAGAAATCTCTCCACCTTTTAA
	Hippopotamus_amphibius CCTGCTGGAAAAAATACTTGGAACCAACAAGAAATCTCTCCACCTTTTAA
	Bos_taurus CCTGCTGGAAGAAATACTTGGAACCAACAAGAAATCTCTCCACCTTTTAA
	Sus_scrofa CCTGCTGGAAGAAATACTTGGAATCAACAAGAAATCTCTCCACCTTTTAA
	Lama_glama CCTACTGGAAGGAATACTTGGAACCAACAAGAAATCTCTCCACCTTTTAA
	Equus_caballus CCCACTGAAAGAAATACTTGGAACCACCAAGAAATCTCTCCACATTTTAA
	Canis_familiaris CCTGCTGGAAGAAATACTTGGCATCACCAAGAAATCTCTCCATCTTTTAA
	Felis_catus CCTGCTGGAAGAAATATTTGGAATCATCAAGGAATCTCTCCACCTATTAA
	Manis_pentadactyla CCTGTTGGAAGAAACACTTGGAACCACCAAGAAACCTCTCCACCTTATAA
	Manis_tricuspis CCTGTTGGAAGAAACAATTGGAACCACCAAGAAACCTCTCCACCTTATAA
	Myotis_lucifugus CCTGCKGGAAGAAATACTTGGAACCACCAAGACATCTCTCCACCTTTTAA
	Erinaceus_europaeus CCTGTTGGAAGAAATACTTGGAATCACCAAGAAATCTCTCCACCTTTTAA
	Amblymsomus_hottentotus CCTCCTGGAAGAAACCATTGGAACCACCAAGAAATCTCTCCACCTCTTGA
	Chrysochloris_asiatica CCTCCTGTAAGAAACCATTGGAACCACCAAGAAATCTCTCCACCTCTTGA
	Echinops_telfairi CCTCCAGGAAGAAACCACTGGACCCATGGAGAACTCTCTCCCACTCTGCA
	Elephantulus_rufescens CCTGCTGGAAGAAACCAATGGAACCACCAAGAAATCCCTCCAGTTCCTGT
	Rhynchocyon_petersi CCTATGGAAAGAAACCGCTGGAACCACCAAGAAATCTCTCCAACTCTTGT
	Orycteropus_afer CCTGGCGGAAGAAATCATTGGAACCACCAAGAAATCTCTGCACCCCTTGG
	Dugong_dugon CCTGCTGAAAGAAACCACTGGAATGACCAAGAAATCTCTCCAACTCTTGA
	Heterohyrax_brucei CCTGCTGAAAGAAAACACTGGAATCGGCAA---ATCTCTCCAACTCTTGA
	Procavia_capensis CCTGCTGAAAGAAAACACTGGAATCAGCAA---ATCTCTCCAACTCTTGA
	Elephas_maximus CCTGCTGGAAGAAACCATTGGAACAAACAGGAACTCTCTCCAACTCTTGA
	Loxodonta_africana CCTGCTGGAAGAAACCATTGGAACAACCAGGAACTCTCTCCAACTCTTGA
	Bradypus_tridactylus ??????????????????????????????????????????????????
	Choloepus_didactylus CATGCTGGAAGAAACACTTGGAACTACCAAGAAATCTCTCCAACTTTTGA
	Choloepus_hoffmanni CCTGCTGGAAGAAACACTTGGAACTACCAAGAAATCTCTCCAACTTTTGA
	Myrmecophaga_tridactyla CCTGCTGGAAGAAACAC--GCAACTACCAATAAATCTCTACAACTTTTGA
	Tamandua_tetradactyla CCTGCTGGAAGAAACAA--GCAACTACCAATAAATCACTACAACTTTTGA
	Cyclopes_didactylus CCTGCTGGAAGAAACACTTGCAACTACCAATAAATCTCTCCAGCTCTTGA
	Dasypus_novemcinctus CCTGCTGGAAGAAACAYTTGGAACCACCAAGAAATCTCTCCAAACTTTGG
	Tolypeutes_matacus CCTGCTGGAAGAAACATTTGGAACCACCAAGAAATCTCTCCAAATTTTGA
	Chaetophractus_villosus CCTGCTGGAAGAAACATTTGGAACCACCAAGAAATCTCTCCAAATTTTGA
	Euphractus_sexcinctus CCTGCTGGAAGAAACATTTGGAACCACCAAGAAATCTCTCCAAATTTTGA
	[ 1151 1161 1171 1181 1191 ]
	[ | | | | | ]
	Vombatus_ursinus GGATGAAACTATGAGGCAGGAAGGTTCTTTA-CTTT--------------
	Monodelphis_domestica GGATGAACCTACAAAACAGGAAGGATCTTTA-CTCT--------------
	Eubalaena_glacialis GGAAGATCCTGGAAGGCATGAAGAACACTTA-CCTC--------------
	Eubalaena_australis GGAAGATCCTGGAAGGCATGAAGAACACTTA-CCTC--------------
	Megaptera_novaeangliae GGAAGATCCTGGAAGGCATGAAGAACACTTA-CCTC--------------
	Caperea_marginata GGAAGATCCTGGAAGGCATGAAGAACACTTA-CCTC--------------
	Eschrichtius_robustus GGAAGATCCTGGAAGGCATAAAGAACACTTA-CCTC--------------
	Kogia_sima GGAAGATCCTGGAAGGCATGACCAACACTTA-CCTC--------------
	Kogia_breviceps GGAAGATCCTGGAAGGCATGACCAACACTTA-CCTC--------------
	Physeter_macrocephalus GGAAGATCCTGGAAGGCATGAAGAACACTTA-CCTC--------------
	Delphinapterus_leucas GGAAGATCCTGGAAGGCATGAAGAACACTTA-CCTC--------------
	Phocoena_phocoena GGAAGATCCTGGAAAGCATGAAGAACACTTA-CCTC--------------
	Tursiops_truncatus GGAAGATCCTGGAAGGCATGAAGAACACTTA-CCTC--------------
	Inia_geoffrensis GGAAGATCCTGGAAGGCATGAAGAACACTTA-CCTC--------------
	Pontoporia_blainvillei GGAAGATCCTGGAAGGCATGAAGAACACTTA-CCTC--------------
	Mesoplodon_bidens GGAAGATCTTGGAAGGCATGAAGAACACTTA-CCTC--------------
	Platanista_minor GGAAGATCCTGGAAGGCATGAAGAACACTTA-CCTC--------------
	Hippopotamus_amphibius GGAAGATCCTGGAAGGCAGGAAGAACACTTA-CCTC--------------
	Bos_taurus GGAAGATCCTGGAAGGAAGGAAGAACACTTA-CCTC--------------
	Sus_scrofa AGAAGATCCTGGGAGGCAGGAAGAACACTTA-CCTC--------------
	Lama_glama GGAAGATCCTGGGAGGCAGGAAGAACACTTA-TCTC--------------
	Equus_caballus GGAAGATCCTGGGAGGCAGGAAGAACACTTA-CCTC--------------
	Canis_familiaris GGAAGATCCTGGGAGGCAGGAGGAACTCTTA-CCTC--------------
	Felis_catus GGAAGATCCCGGGATGCAGGAAGAACACTTA-CTTC--------------
	Manis_pentadactyla GGAAGATCCCAGGATGCAGGAAGAACACTTA-CCTC--------------
	Manis_tricuspis GGAAGATCTTAGGATGCAGGAAGAACACTTA-CCTC--------------
	Myotis_lucifugus GGAAGATCCCAACAGGCAGGAAGAACACTTA-CCTC--------------
	Erinaceus_europaeus GGAAGACCCTAGGAGGCAGGAGGAACATTTG-CCTC--------------
	Amblymsomus_hottentotus GGAAGATCTTGGAAGGCAGGAAGGACCTTTG-CCTC--------------
	Chrysochloris_asiatica GGAAAATCTTAGAAGGCAGGAAGGACCTTTG-CCTC--------------
	Echinops_telfairi GGAGGCTCTGGGAAGGCAGGAAGGGCCCTTG-CCTC--------------
	Elephantulus_rufescens GGAAGAGCCTAAAAGGCAGGAAGGACCTTTG-CCTC--------------
	Rhynchocyon_petersi GGAAGATCCTAGAAGGCAGGAAGAACCTTTG-CCTC--------------
	Orycteropus_afer GGAAGATCCTAGAAGGCAAGAAGGACCTTTG-CCTC--------------
	Dugong_dugon GGAAGATCCTAGAAGGCAGGAAGGACCTTTG-CCGC--------------
	Heterohyrax_brucei GGAAGATCCTGGAAAGCAGGTTAGACCTTTG-CCTT--------------
	Procavia_capensis GGAAGATCCTGGAAAGCAGGTTAGACCTTTG-CCTT--------------
	Elephas_maximus GGAAGACCCTGGAAGACAGGAAGAACCTTTG-CCTC--------------
	Loxodonta_africana GGAAGACCCTGGAAGACAGGAAGAACCTTTG-CCTC--------------
	Bradypus_tridactylus ??????????????????????????????????????????????????
	Choloepus_didactylus GGAAGATCCTGGCAGGCAGGAAAGACACTTA-CCTC--------------
	Choloepus_hoffmanni GGAAGATCCTGGCAGGCAGGAAAGACACTTA-CCTC--------------
	Myrmecophaga_tridactyla GGAAGATCCTGGGAGGCAGAAAGGACACTTAACCTCCTGGAA---AATAA
	Tamandua_tetradactyla GGAAGATCCTGGGAGGCAGAAAGGACACTTA-CCTCCTGGAAAATAAGAA
	Cyclopes_didactylus GGAAGATCCTGGAAGGCAGCAAGSACACTTA-CCTCCTGGAAAGCAAGAA
	Dasypus_novemcinctus GAAAGATCCTGCAAGGCAGGAAGGACACTCA-CCTCCTGGGAGGCAGGAT
	Tolypeutes_matacus GAAAGATCCTGCAAGACAGGAAAGACGCTTA-CCTCCTGGGAGGCAAGAA
	Chaetophractus_villosus GAAAGATACTGCAAGGCAGGAAGGACACTTA-CCTC--------------
	Euphractus_sexcinctus GAAAGATCCTGCAAGGCAGGAAGGACACTTA-CCTC--------------
	[ 1201 1211 1221 1231 1241 ]
	[ | | | | | ]
	Vombatus_ursinus -------------ATCCAGCCCTTGGAGTAAGAGGAAATGTCGCTTACCC
	Monodelphis_domestica -------------ATCCAGCCCTTGGAGCAAGAGAAAATGTTCCCTACCC
	Eubalaena_glacialis -------------ATCCTTCCCATGGCTCTGGAGGACGTGTTTACTACCC
	Eubalaena_australis -------------ATCCTTCCCATGGCTCTGGAGGACGTGTTTACTACCC
	Megaptera_novaeangliae -------------ATCCTTCCCATGTCTCTGGAGGATGTGTTTACTACCC
	Caperea_marginata -------------ATCCTTCCCATGGCTCTGGAGGACGTGTT-ACTAC--
	Eschrichtius_robustus -------------ATCCTTCCCATGGCTCTGGAGGACGCGTT-ACTAC--
	Kogia_sima -------------ATCCTTCCCATAGCTCTGGAGGACGTGTTTACTACCC
	Kogia_breviceps -------------ATCCTTCCCATAGCTCTGGAGGACGTGTTTACTACCC
	Physeter_macrocephalus -------------ATCCTTCCCATGGCTCTGGAGGACGTGTTTACTACCC
	Delphinapterus_leucas -------------ATCCTTCCCATGGCTCTGGAGGATGTGTTTACTACCC
	Phocoena_phocoena -------------ATCCTTCCCATGGCTCTGGAGGACGTGTTTACTACCC
	Tursiops_truncatus -------------ATCCTTCCCATGGCTCTGGAGGACGTGTTTATTACCC
	Inia_geoffrensis -------------ATCCTTCCCATGGCTCTGGAGGACATGTTTACTACCC
	Pontoporia_blainvillei -------------ATCCTTCCCATGGCTCTGGAGGACATGTTTACTACCC
	Mesoplodon_bidens -------------ATCCTTCCCATGGCTCTGGAGGACGTGTTTACTACCC
	Platanista_minor -------------ATCCTTCCCATGGCTCTGGAGGACGTGTTTACTACCC
	Hippopotamus_amphibius -------------ATCCTTCCCATGGCTCTGGAGGACGTGTTTACTACCC
	Bos_taurus -------------ATCCTTCCCTTGGCTCTAGAGGACGTATTTACTACAC
	Sus_scrofa -------------ATCTTTCTCATGGCTCTAGAGTACATGTTTACTACCC
	Lama_glama -------------ATCCTTCCCATGGCTCAAGAGGACGTGTTTACTACCC
	Equus_caballus -------------ACCCTTCCCTTGGCTCTAGAGGAGGTGTCTACTACCC
	Canis_familiaris -------------CTCCTTCCCAGGGCTCTAGGGGAGGTGTTTACTACCC
	Felis_catus -------------ATCCTTCCCATGGCTCAAGGGGAGGTGTTTACTACCC
	Manis_pentadactyla -------------ATCCTTCCCGTGACTTTAGAGGAAGTGTTTACTACCG
	Manis_tricuspis -------------ATCCTTCCCATGGCTTTAGAGGAAGTGTTTATTACTG
	Myotis_lucifugus -------------ATCCTTCCCATGGCTCTAGGGCAGATGTGTACTACCC
	Erinaceus_europaeus -------------GTCCTTCCCAAGGCTCTAGGGGAGGTGTTTACTATCC
	Amblymsomus_hottentotus -------------ATCCTTCCCATGGCTCTAGAGGAAGTGTTTTCTACTC
	Chrysochloris_asiatica -------------AYCCTTCCCATGGCTCTCGAGGAAGTGTTTTCTACTC
	Echinops_telfairi -------------TTCCTTCCCAGGGCTCTAGAGGAAGTGTTTTCTACTC
	Elephantulus_rufescens -------------ATCCTCCCTATGCTTCTAGAGGAAATGTTTTCTACCC
	Rhynchocyon_petersi -------------GCCCTTCCTATGGTTCTAGAGGAAATACTTTCTACTC
	Orycteropus_afer -------------ATCCTTCCCACAGCTCTAGAGGAAGTGTTTTCTACCC
	Dugong_dugon -------------ATCCTTCCCATGGCACTAGAGGAAATGTTTTCTACTC
	Heterohyrax_brucei -------------ATCCTTCCCACGGCACTAGAGGAAGTGTTTTCTACCC
	Procavia_capensis -------------ATCCTTCCCATGGCACTAGAGGAAGTGTTTTCTACCC
	Elephas_maximus -------------ATCCTTCCCATGGCTCTAGAGGAAGTGTTTTCTACTC
	Loxodonta_africana -------------ATCCTTCCCATGGCTCTAGAGGAAGTGTTTTCTACTC
	Bradypus_tridactylus ??????????????????????????????????????????????????
	Choloepus_didactylus -------------AGCCTTCCCATGGCTCAAGAGGAAATGTTTTCTATCT
	Choloepus_hoffmanni -------------AGCCTTCCCATGGCTCAAGAGGAAATGTTTTCTAGCT
	Myrmecophaga_tridactyla GGACACTTACTTCAGCCTTCCCATGGCTCTACAGGAAGTGTTTTCTAGCC
	Tamandua_tetradactyla GGACACTTACTTCAGCCTTCCCATGGCTCTATAGGAAGTGTTTTCTAGCC
	Cyclopes_didactylus GAACATTT----TAGCTTTCCCTTAGCTCTATAGGAAGTGTTTTCTAGCC
	Dasypus_novemcinctus GGACACTTACCTCAATCTTCCCATGGTTCTAGAGGAAGTGTTTTCTACCC
	Tolypeutes_matacus GGACACTTACCCAAACATTTTCATGGTTCTAGAGGAACTGTTTTCTACCC
	Chaetophractus_villosus -------------AACTTTCCCATGGTTCTAGAGGAAGTGTTTTCTACTC
	Euphractus_sexcinctus -------------AACTTTCCCATGGTTCTAGAGGAAGTGTTTTCTACTC
	[ 1251 1261 1271 1281 1291 ]
	[ | | | | | ]
	Vombatus_ursinus TGAATATACTTCCTATGATCCCCAAAGGAACTCTCCTTATGCTAAAGGTA
	Monodelphis_domestica TGAATACGTGCCCTATGATCCCCAGAGGAGCTCTCTTTATGCCAGAGGTA
	Eubalaena_glacialis TGACTATAACCCCTATGATCCCAGGGAAAACTCACCATACCTTAGAAATA
	Eubalaena_australis TGACTATAACCCCTATGATCCCAGGGAAAACTCACCATACCTTAGAAATA
	Megaptera_novaeangliae TGACTATAACCCCTATGATCCCAGGGAAAACTCACCATACCTTAGAAGTA
	Caperea_marginata ----TTTAACCCCTATGATCCCAGGGAAAACTCACCATACCTTAGAAGTA
	Eschrichtius_robustus ----TATAACCCCTATGATCCCAGGGAAAACTCACCATACCTTAGAAGTA
	Kogia_sima TGACTATAACCCCTATGATCCCAGGGAAAACTCACCATACCTTAGAAGTA
	Kogia_breviceps TGACTATAACCCCTATGATCCCAGGGAAAACTCACCATACCTTAGAAGTA
	Physeter_macrocephalus TGACTATAACCCCTATGATCCCAGGGAAAACTCACCATACCTTAGAAGTA
	Delphinapterus_leucas TGACTATAACCCCTATGATCCCAGGGAAAACTCACCATACCTTAGAAGTA
	Phocoena_phocoena TGACTATATCCCCTATGACCCCAGGGAAAACTCACCATACCTTAGAAGTA
	Tursiops_truncatus TGACTATAACCCCTATGATCCCAGGGAAAACTCACCATACCCTAGAAGTA
	Inia_geoffrensis TGACTATAACCCCTATGATCCCAGGGAAAACTCACCATACCTTAGAAGTA
	Pontoporia_blainvillei TGACTATAACCCCTATGATCCCGGGGAAAACTCACCATATGTTAGAAGTA
	Mesoplodon_bidens TGACTATAACTCCTATGATCCCAGGGAAAACTCACCATACCTTAGAAGTA
	Platanista_minor TGACTATAACCCCTATGATCCCAGGGAAAATTCACCATACCTTAGAAGTA
	Hippopotamus_amphibius TTACTATAACCCCTACGATCCCAGGGAAAACTCACCATACCTTAGACGTA
	Bos_taurus TGACTACAACCCCTATGACCGCAGGGAAAACCCACCATACCTTAGAAGTA
	Sus_scrofa TGACTATAATCCCTATGATCCTAGGGAAAATTCACCATACCTTAGAAGCA
	Lama_glama TGACTATCGCCCCTATGATCCCAGGGGAAATTCACCATACCTTAGAAGTA
	Equus_caballus TGACTATTACCCCTATGATCCCAGGGAAAACTCACCATACTTTAGAGGCA
	Canis_familiaris TGACTATAACTCTTATGATCCCAGGGAAAATTCACCATACCTTAGAAGCA
	Felis_catus TGACTATAACTCTTATAATCCCAGGGAAAACTCACCATACCTTAGAAGCA
	Manis_pentadactyla TGACTTTAACCCGTATGATCCCAAGGAAAATTCAYCATACCTTAGAAGCA
	Manis_tricuspis TGACTTTAACCCCTATGATCCCAAGGAAAACTCACCACACCTTAGAAGCA
	Myotis_lucifugus TGACTATAACCCCTATGATCCCAGGGAAAACTCACCATACATTAGAAGCA
	Erinaceus_europaeus TGACTATAACCCCTATACCCCCAGAGAGAATGTCCCATATCATAGAAGCA
	Amblymsomus_hottentotus TGAATATAATCCCTATGATCCCAGAGAAAACGCACCATACTTTAGGAGAA
	Chrysochloris_asiatica TGAATATAATCCCTATGATCCCAGAGAAAACGCACCATACCTTAGGAGAA
	Echinops_telfairi TGAATATAACCCCTAYSAYCCCAGGGAAAACTCACCCTACCTCAGGAGCA
	Elephantulus_rufescens TGAATATAATCCCTATGATCCCAGGGAAAACTCACCATACTTTAGGGGCA
	Rhynchocyon_petersi TGAATATAATCCCTATGATCCTAGGGACAATGCACCATACCTTAGAAGCA
	Orycteropus_afer TGAATATAACCCCTATGATCCCAGGGAAAACTCACCATACCTTAGGAGCC
	Dugong_dugon TGAATATAACCCCTACGATCCCAGAGAAAACTCACCGTATCTTAGAAGCA
	Heterohyrax_brucei TGAATATAACTCCTATGATCCCAGGGAAAACTCA---TACCTTAGAAGTA
	Procavia_capensis TGAATATAACTCCTATGATCCCAGGGAAAATTCA---TACCTTAGAAGTA
	Elephas_maximus TGAATATAACCCCTATGATCCCAGGGAAAACTCACCATACCTTAGAAGCA
	Loxodonta_africana TGAATATAACCCCTATGATCCCAGGGAAAACTCACCATACCTTAGAAGCA
	Bradypus_tridactylus ??????????????????????????????????????????????????
	Choloepus_didactylus TGAATATAATCCCTGTGATCCCAGGGAAAACTCCCCATACCTTAGAAGTG
	Choloepus_hoffmanni TGAATATAATCCCTGTGATCCCAGGGAAAACTCCCCATACCTTAGAAGCG
	Myrmecophaga_tridactyla TGAATATAATCCCTATGATCCCAGGGAAAACTCCCCATGCCTTAGAAGCA
	Tamandua_tetradactyla TGAATATACTCCCTATGATCCCAGGGAAAGCTCCCCATGCCTTAGAAGCA
	Cyclopes_didactylus TGAATATAATCCCTATAATCCCAGGGAAAACTCCCCA-------------
	Dasypus_novemcinctus TGAATATAATCCCTATGATCCCAGGGAAAACTCCCCATACCTTAGAGGCA
	Tolypeutes_matacus TGAATATAATCTCTATGATCCCAGGGAAAACTCCCCATACCTTAGAGGCA
	Chaetophractus_villosus TGAATATAATCCCTATGATCCCAGGGAAAACTCCCCATACCTTAGAGGCA
	Euphractus_sexcinctus TGAATATAATCCCTATGATCCCAGGGAAAACTCCCCATACCTTAAAGGCA
	[ 1301 1311 1321 1331 1341 ]
	[ | | | | | ]
	Vombatus_ursinus ATACATGGGATGAACGAGATGACTTTCCTGGTA------CTTTCAGGCCA
	Monodelphis_domestica ATATGTGGGATGAAGGAGATGAGTTTCCTGGCA------CTTTCAGACCA
	Eubalaena_glacialis ATACATGGGCTGAAAGAGATGTTTCTCCCAATA------CAATGAGGC--
	Eubalaena_australis ATACATGGGCTGAAAGAGATGTTTCTCCCAATA------CAATGAGGC--
	Megaptera_novaeangliae ATACATGGGCTGAAAGAGATGATTCTCCCAATA------GAATGAGGC--
	Caperea_marginata ATACATGGGCTGAAATAGATGATTCTCCCAATA------CAATGAGGC--
	Eschrichtius_robustus ATACATGGGCTGAAAGAGATGACTCTCCCAATG------CAATGAGGC--
	Kogia_sima ATACATGGGCTGAAAGAGATGATTCTCCCAATA------CAATAAGGC--
	Kogia_breviceps ATACATGGGCTGAAAGAGATGATTCTCCCAATA------CAATAAGGC--
	Physeter_macrocephalus ATACATGGGCTGAAAGAGATGATTCTCCCAATA------CAATGAGGC--
	Delphinapterus_leucas ATACATGGGCTGAAAGAGATGATTCTCCCAATA------CAATGAGGC--
	Phocoena_phocoena ATACATGGGCTGAAAGAGATGATTCTCCCAATA------CAATGAGGC--
	Tursiops_truncatus ATACATGGGCTGAAAGAGATGATTCTCCCAATG------CAATGAGGC--
	Inia_geoffrensis ATACATGGGCTGAAAGAGATGATTCTCCCAATA------CAATGAGGC--
	Pontoporia_blainvillei ATACATGGGCTGAAAGAGATGATTCTCCCAATA------CAATGAGGC--
	Mesoplodon_bidens ATAAATGGGCTGAAAGAGATGATTCTCCCAATA------CAATGAGGC--
	Platanista_minor ATACATGGGCTGAAAGAGATGATTCTCCCAATA------CAATGAGGC--
	Hippopotamus_amphibius ACACTTGGGATGAAAGAGATGATTCTCCCAATA------CAATGAGGC--
	Bos_taurus ATAGCTGGGATGAAAGAAATGATCCTCCCAATA------CAATGGGGC--
	Sus_scrofa ATACATGGTATGAAAGAGATGATTCTCCCAATA------CCATGGGGC--
	Lama_glama ATACATGGGGTGAAAGAGATGACTCACCCAATA------CAGTGAGAC--
	Equus_caballus ATGCATGGGATGAGAGAAATTATTCTCCCAATA------CTATGGGGC--
	Canis_familiaris ATAGATGGGATGAGAGAGATGATTCTCCCAACA------CAATAGGGC--
	Felis_catus ATACATGGGATGAGAGAGATGATTCTCCCAATA------CTATGGGGC--
	Manis_pentadactyla ATTCATGAGATGAGAAAGATGATTCTCCCAGTA------CTAA-------
	Manis_tricuspis ATTCATGGGATGAGAAAGATGATTATCCCAATA------CTAA-------
	Myotis_lucifugus ATACATGGGATGAAAGAGATGATTCTCCCAATA------ATGCGGGAC--
	Erinaceus_europaeus ATACATGGGATGAGAGAGATGATTCTCCCAATA------CCGTAAGGC--
	Amblymsomus_hottentotus ATACATGGGAAGAGAGGGGTGATTTGCCCAATG------CCATGGGGC--
	Chrysochloris_asiatica ATACATGGGAAGAGAGGGGTGATTCACCCAATA------CCATGGGGC--
	Echinops_telfairi ACACTTGGGAGGAGAGAGGTGATCCTCCAAATA------CCAGGGGGC--
	Elephantulus_rufescens ATACATGGGATGAGAGAGGTGATTCTCCCAAAA------CCGTGAGGC--
	Rhynchocyon_petersi ATACATGGGATGAGAGAGGGAACTCTCCCAAAA------CCATAGGGC--
	Orycteropus_afer ATAYCTRGGATGAGAAAGGTGATTCTCCCAGTA------CCATGAGGC--
	Dugong_dugon ATACATGGGATGAGAGAGGTGATTCTCCCAATA------CCATGAGGC--
	Heterohyrax_brucei ATACCTGGGATGAAAGAGATAATTCTCCCAATA------CCATTAGAC--
	Procavia_capensis ATACCTGGGATGAAAGAGATAATTCTCCCAATA------CCATTAGAC--
	Elephas_maximus ATACATGGGATGAGAGAGGTGATTCTCTCAATA------CCATGAGGC--
	Loxodonta_africana ATACATGGGATGAGAGAGGTGATTCTCTCAATA------CCATGAGGC--
	Bradypus_tridactylus ??????????????????????????????????????????????????
	Choloepus_didactylus ATACATGGGATGAGAGAGATGATTCTCCCAATATGGTTGCTATGGGGC--
	Choloepus_hoffmanni ATACATGGGATGAGAGAGATGATTTTCCCAATATGGTTGCTATGGGGC--
	Myrmecophaga_tridactyla ATACATAGGATGAGAGAGATAATTCTCCCAATA-------------GT--
	Tamandua_tetradactyla ATACATAGGATGAGAGAGATGATTCTCCCAATA-------------GT--
	Cyclopes_didactylus ATACATGGGATGAGAGAGATGATTCTCCCAGTA------CTATTGGGC--
	Dasypus_novemcinctus ATACATGGGATG---GAGATGATTCTCCCAATA------CTATGGGAC--
	Tolypeutes_matacus ATACATGGGATGAGAGAGATAATTCTCCCAATA------CTATGGGAC--
	Chaetophractus_villosus ATACATGGGATGAGAGAGATGATTCTCCCAATA------CTATGGGTC--
	Euphractus_sexcinctus ATACATGGGATGAAAAAGATGATTCTCCCAATA------CTAAGGGTC--
	[ 1351 1361 1371 1381 1391 ]
	[ | | | | | ]
	Vombatus_ursinus GCAGGCCAACCAGGAAACCCATCATACACTCTGAATATTCCTTCAGGTCA
	Monodelphis_domestica GCAGGTCAACCAGGAAATCCATTGCACTCCCTGAATTCTCCTTCAGGTCA
	Eubalaena_glacialis -------AACCTGAAAATCCACACTATCCCATGAATACTC---CAGACCC
	Eubalaena_australis -------AACCTGAAAATCCACACTATCCCATGAATACTC---CAGACCC
	Megaptera_novaeangliae -------AACCTGAAAATCCACACTATCCCATGAATACTA---CAGACCC
	Caperea_marginata -------AACCTGAAAATCCACACTATCCCATGAATACTC---CAGACCC
	Eschrichtius_robustus -------AACCTGAAAATCCACACTATCCCATGAATAGTC---CAGACCC
	Kogia_sima -------AACCTGAAAATCCACACTATCCCATGAATACTC---CAAACCC
	Kogia_breviceps -------AACCTGAAAATCCACACTATCCCATGAATACTC---CAAACCC
	Physeter_macrocephalus -------AACCTGAAAATCCACACTATCCCATGAATACTC---CAAACCC
	Delphinapterus_leucas -------AACCTGAAAATCCACACTATCCCATGAATACTC---CAGACCC
	Phocoena_phocoena -------AACCTGAAAATCCACACTATCCCATGAATACTC---CAGACCC
	Tursiops_truncatus -------AACCTGAAAATCCACACTATCCCATGAATACTC---CAGACCC
	Inia_geoffrensis -------AACCTGAAAATCCACACTATCCCATGAATACTC---CAGACCC
	Pontoporia_blainvillei -------AACCTGAAAATCCACACTATCCCATGAATACTC---CAGACCC
	Mesoplodon_bidens -------AACCTGAAAATCCACACTATCCCATGAATACTC---CAGACCC
	Platanista_minor -------AACCTGAAAATCCACACTATCCCATGAATACTC---CAGACCC
	Hippopotamus_amphibius -------AACCTGAAAATCCACACTATCCCATGAATACTC---CAGACCC
	Bos_taurus -------AATCTGAAAATCCACACTATCCCATGAATACTC---CAGATCC
	Sus_scrofa -------AACCTGAAAATCCACACTACCCCATGAATACTC---CAGACCC
	Lama_glama -------AGCCTGAAAATCCACACTACCCCATGAACACTC---CAGACCC
	Equus_caballus -------GACTCAAAAATCCACTGTACCCCGTGAATACTC---CAGATGT
	Canis_familiaris -------AACCCAGAAATTCGCTATATCCCATAAATACTC---CAGAGCT
	Felis_catus -------AACCCAAAAATTCACTGTACCCCATGAATACTC---CAGACCT
	Manis_pentadactyla -------TACC-AAAAATCCAATGTGCCCCATGAATACTC---CAAATCC
	Manis_tricuspis -------TACC-AAAAATCCAATGTACTCCATGAATACTC---CAAACCC
	Myotis_lucifugus -------TACCRGAAGATCCGCTATACCCCATGAATACTC---CAGACCC
	Erinaceus_europaeus -------AGCCTGAAAATCCACTCTACCCCATGAATACTC---CAGACCC
	Amblymsomus_hottentotus -------AACCAGAAAATCCACTGTACCCTATGAGTAATC---CAAACCA
	Chrysochloris_asiatica -------AACCAGAAAATCCACTGTACCCTATGAATACTC---CAAACCA
	Echinops_telfairi -------AACCAGAAAACCGACTGTACCGCATGAATACTC---CAGATCG
	Elephantulus_rufescens -------CACCAGAAAATCCTCTATACCCCATGAGTACTC---CAAGCCA
	Rhynchocyon_petersi -------AACCACAAAATCCACTCTACCCCATGAATACTC---CAGACCA
	Orycteropus_afer -------AACCAGAAAATCCACTGAATCCCATGAATACTC---CAGACCA
	Dugong_dugon -------AACCAGAAAATCCACTGTACCCCGTGAATACGC---TAGACCA
	Heterohyrax_brucei -------GACCAGAAACTTCACTATACCCCATGAACACAC---CAGACCA
	Procavia_capensis -------GACCAGAAACTTCACTATACCCCATGAACACAC---CAGACCA
	Elephas_maximus -------AACCAGAAAATCCATTGTACCCCGTGAATACTC---CAAACCA
	Loxodonta_africana -------AACCAGAAAATCCATTGTACCCCGTGAATACTC---CAAACCA
	Bradypus_tridactylus ??????????????????????????????????????????????????
	Choloepus_didactylus -------AACCAGAACATCCATTATACCCCATGAATACTC---CAGATCA
	Choloepus_hoffmanni -------AACCAGAACATCCATTATACCCCATGAATACTC---CAGATCA
	Myrmecophaga_tridactyla -------AACCAGAACATCCATTGCACCCCACGAATACTC---CAGTCCA
	Tamandua_tetradactyla -------AACCAGAACATCCATTGCACCCCATGAATACTC---CAGTCCA
	Cyclopes_didactylus -------AACCAGAACATCCATTGGACCCCACAAATACTC---TAGATAA
	Dasypus_novemcinctus -------AACCAGAACATCCATTGTATCCCATGAATACTC---CAGACCA
	Tolypeutes_matacus -------AACCAGAACATCCATTGGACCCCATGAATACTC---CAGACCA
	Chaetophractus_villosus -------AACTAGAACAGCCATTGTACCCTATGAATACTC---CAGACCA
	Euphractus_sexcinctus -------AACTAGGACAGCCATTGTACCCTATGAATACTC---CAGACCA
	[ 1401 1411 1421 1431 1441 ]
	[ | | | | | ]
	Vombatus_ursinus GAGACA-TCCATCAACTTACAATGAAGAGGATCCAATTGACCCAGCAGGG
	Monodelphis_domestica GAGACA-TCGGTCAACTGACAATGAAGAGGATCCAATTGACCCAACGGGT
	Eubalaena_glacialis AAAAAA-GACAATCCCTTATAATGAAGAAGACCCAATAGATCCAACTGGA
	Eubalaena_australis AAAAAA-GACAATCCCTTATAATGAAGAAGACCCAATAGATCCAACTGGA
	Megaptera_novaeangliae AAAAAA-GACAATCCCTTATAATGAAGAAGACCCAATAGATCCAACTGGA
	Caperea_marginata AAAAAA-GACAATCCCTTATAATGAAGAAGACCCAATAGATCCAACTGGA
	Eschrichtius_robustus AAAAAA-GACAATCCCTTATAATGAAGAAGACCCAATAGATCCAACTGGA
	Kogia_sima AAAAAA-GACAATCCCTTATAATGAAGAAGACCCAATAGATCCAACTGGA
	Kogia_breviceps AAAAAA-GACAATCCCTTATAATGAAGAAGACCCAATAGATCCAACTGGA
	Physeter_macrocephalus AAAAAA-GACAATCCCTTATAATGAAGAAGACCCAATAGATCCAACTGGA
	Delphinapterus_leucas AAAAAA-GACAATCCCTTATAATGAAGAAGACCCAATAGATCCAACTGGA
	Phocoena_phocoena AAAAAA-GACAATCCCTTATAATGAAGAAGACCCAATAGATCCAACTGGA
	Tursiops_truncatus AAAAAA-GACAATCCCTTATAATGAAGAAGACCCAATAGAGCCAACTGGA
	Inia_geoffrensis AAAAAA-GACAATCCCTTATAATGAAGAGGACCCAATAGATCCAACTGGA
	Pontoporia_blainvillei AAAAAA-GATAATCCTTTATAATGAAGAAGACCCAATAGATCCAACTGGA
	Mesoplodon_bidens AAAAAA-GACAATCCCTTATAATGAAGAAGATCCAATAGATCCAACTGGA
	Platanista_minor AAAAAA-GACAATCCCTTACAATGAAGAAGACCCAAGAGATCCAACTGGA
	Hippopotamus_amphibius AAAAGA-GACAGTCCCTTATAATGAAGAAGACCCAATTGATCCAAATGGA
	Bos_taurus AAAAGA-GACAATCCCTTATAATGAAGAAGGCCCAGCTGATCCAACTGGA
	Sus_scrofa AAAAGA-GACAATCCCGTATAATGAAGAAGACCCAATTGATCCAACTGGA
	Lama_glama AAAAGA-GACGATCCATTACAATGAAGAAGACCCAACTGATCCAACTGGG
	Equus_caballus GAAAGA-GACAGTCCTTTATAATGAAGAGGACCCAACTGATCCAACTGGA
	Canis_familiaris GAAAGA-AACAGTCCCTTACAATGAAGAGGACCCAATTGATCCAACTGGA
	Felis_catus GAAAGA-AACAGTCCCTTATAATGAAGAGGACCCAATTGATGCAACTGGA
	Manis_pentadactyla AAAAGA-GACAGTCCCTTCTAATGAAGAGGACCCAATTGCTCCAACTGGA
	Manis_tricuspis AAAAGA-GACAGTCCCTTCTAATGAAGAGGACCCAACTGATGCAACCGGA
	Myotis_lucifugus AAAAGA-GACAGTACCTTATAATGAAGAGGACCCAATTGACCCAACTGGA
	Erinaceus_europaeus CAAAGA-TACAGTACCTTATAATGAAGAGGACCCAGCTGACCCAACTGGA
	Amblymsomus_hottentotus CAAAGA-GACAGTCCCTTACAATGAAGAGGACCCAATTGACCCTACTGGA
	Chrysochloris_asiatica CAAAGA-GACAGTCCCTTACAATGAAGAGGACCCAACTGATCCTACTGGA
	Echinops_telfairi GAAAGA-GATAGTCCCTTATAATGAAGAGGACCCAATTGATCCAACTGGA
	Elephantulus_rufescens AAAAGA-GAGAGTACCTTATAATGAAGAGGATCCAGTCGATCCAAATGGA
	Rhynchocyon_petersi AAAAGA-GACAATCCCATATAATGAAGAGGACCCAATTGATCCAAATGGA
	Orycteropus_afer GAAAGA-GACAGTCCCTTATAATGAAGAGGGCCCAATTCATCCAACTGGA
	Dugong_dugon GAAAGA-GACAATCCCTTATAATCAAGAGGACCCCAATGATCCAACTGGA
	Heterohyrax_brucei GAAAGA-GACAGTCCCTTATAATGAGGAGGACCCAACTGATCCAGCAGGA
	Procavia_capensis GAAAGA-GACAGTCCCTTACAATGAGGAGGACCCAACTGATCCAACAGGA
	Elephas_maximus GAAAGA-GACAGTCCCTTATGATGAAGAGGACCCAATTGACCCAACTGGA
	Loxodonta_africana GAAAGA-GACAGTCCCTTATGATGAAGAGGACCCAATTGACCCAACTGGA
	Bradypus_tridactylus ??????????????????????????????????????????????????
	Choloepus_didactylus AAAAGA-GACAGACCCTT-TAATGAAGAGGACCCAATTGATCCCACTGGA
	Choloepus_hoffmanni AAAAGA-GACAGACCCTT-TAATGAAGAGGACCCAATTGATCCCACTGGA
	Myrmecophaga_tridactyla AAAAAAGGAAGGTCCCTTATAATGAAAAGGACCCAACTGATCCAACTGGA
	Tamandua_tetradactyla AAAAAG-GAARGTCCCTTATAATGAAAAGGACCCAATTGATCCAACTGGA
	Cyclopes_didactylus AAAAGA-AACAGTCCCTTATAATGAAGAGGACCCAACTGATCCAACTGGA
	Dasypus_novemcinctus AAAAAA-GAGAATCCCTTATAATGAAGAGGACCCAGCTGATCCAACTGGA
	Tolypeutes_matacus AAAAGG-GAC--T-CCTTATACTGAAGAGGACCCAATTGATCCAACTGGA
	Chaetophractus_villosus AAAAGG-GACAGTCCCTTATACTGAAGAGGATCCAATTGACCCAACTGCA
	Euphractus_sexcinctus AAAAGG-GACAGTCCCTTATACTGAAGAAAATCCAATTGACCCAACTGGA
	[ 1451 1461 1471 1481 1491 ]
	[ | | | | | ]
	Vombatus_ursinus GATGAGATTTATCAGGGACCTAAAGATTGG--GGG---AAGGAATCCAAC
	Monodelphis_domestica GATGAGTTTTACCGGGGACCTGATGCAGGG--GGT---AAGGAATCCAAC
	Eubalaena_glacialis GATGAATCATTCCCAGGACAAAGTAGATGG--GGTGTGGCGGAGTCAAGC
	Eubalaena_australis GATGAATCATTCCCAGGACAAAGTAGATGG--GGTGTGGCGGAGTCAAGC
	Megaptera_novaeangliae GATGAATCTTTCCCAGGACAAAGTAGATGG--GGTGTGGTGGAGTCAAGC
	Caperea_marginata GATGAATCTTTCCCAGGACAAAGTAGATGG--GGTGTGGCGGAGTCAAGC
	Eschrichtius_robustus GATGAATCTTTCCCAGGACAAAGTAGATGG--GGTGTGGCGGAGTCAAGC
	Kogia_sima GATGAATCTTTCCCAGGACAAAGTAGATGG--GGTGTGGCGGAGTCAAGC
	Kogia_breviceps GATGAATCTTTCCCAGGACAAAGTAGATGG--GGTGTGGCGGAGTCAAGC
	Physeter_macrocephalus GATGAATCTTTCCCAGGACAAAGTAGATGG--GGTGTGGTGGAGTCAAGC
	Delphinapterus_leucas GATGAATCTTTTCCAGGACAAAGTAGATGG--AGTGTGGCGGAGTCAAGC
	Phocoena_phocoena GATGAATCTTTTCCAGGACAAAGTAGATGG--AGTGTGGCGGAGTCAAGC
	Tursiops_truncatus GATGAATCTTTTCCAGGACAAAGTAGATGG--AGTGTGGCGGAGTCAAGC
	Inia_geoffrensis GATGAATCTTTCCCAGGACAAAGTAGATGG--GGTATGGCGGAGTCAAGC
	Pontoporia_blainvillei GATGAATCTTTCCCAGGACAAAGTAGATGG--GGTGTGGCGGAGTCAAGC
	Mesoplodon_bidens GACGAATCTTTCCCAGGACAAAGTAAATGG--GGTGTGGTGCAGTCAAGC
	Platanista_minor GATGAATCTTTCCCAGGACAAAGTAGATGG--GATGTGGCGGAGTCAAGC
	Hippopotamus_amphibius GATGAACCTTTCCCGGGACAAAGCAGATGG--GGTGTGGCGGAGTCAAGC
	Bos_taurus GATGAAACTTTCCCAGGACAAACGAGATGG--AGTGTAGATGAGTCGAAC
	Sus_scrofa GATGAACATTTCCCAGGACAAAGTAGATGG--GATATGGAGGAGTTGAGC
	Lama_glama GATGAACCTTTCCCAGGACAAAGCAGATGG--GGTGCGGAGGAGTCAAGT
	Equus_caballus GGTGAAGCTTTCCCAGGACAAAGTAGATGG--GGTGTGGAGGAGTCAAGC
	Canis_familiaris GATGAAACTTTCCCAGGACAAAATAGATGG--GGTATGGAAGAGCCAAGC
	Felis_catus GATGAAACTTTTCCAGGACAAAGTAGATGG--GGTATGGAGGAGCCAAGC
	Manis_pentadactyla GATGAACCTTTCCCAGGACTAAGTAGATGG--AGTACAAAGGAGTCAAGC
	Manis_tricuspis GATGAACCTTTCCCAGGACAAAGTAGATGG--AGTATAAAGGAGTCGAGC
	Myotis_lucifugus GACGAACCTTTTCCAGGACAAAGTAGATGG--GGTGTGGAGGAGTCGCGC
	Erinaceus_europaeus GATGAAACTTACCTAGGACAAAGTCAATGG--GGCATGGAAGAGTCAAAC
	Amblymsomus_hottentotus GATGAACCGTTCCCAGGACCAGGTAGATGG--GGTGAAGAAGAATCTGGT
	Chrysochloris_asiatica GATGAACCGTTCCCAGGACCAGGTAGATGG--GGTGAAGAAGAATCTAGT
	Echinops_telfairi GATGAACCTTTCCCCCGACCAGGGAGATGG--GGTGAGGAAGAGTCTAGC
	Elephantulus_rufescens GATGAGCTTTTCCCAGGACAAAGCAGATGG--GGTGAAGAAGTGCCCAGC
	Rhynchocyon_petersi GATGAACTTTTCCCTGGACAAGGTAGATGG--GGTGAGGAAGAATCCAGC
	Orycteropus_afer GATGAATCTTTCCTAGGACYAGTTAGATGG--GGTGAGGAAGAGTCTAGC
	Dugong_dugon GATGAACATTTCCCAGGACCAGGTAGATGG--GGTAAGGAAGAGTCAAGC
	Heterohyrax_brucei GATGAAACTTTCCTAGAACCAGGTAGATGG--GGTAAGGAAGAATCCAGC
	Procavia_capensis GATGAAACTTTCCTAGAACCAGGTAGATGG--GGTAAGGAAGAATCCAGC
	Elephas_maximus GATGAACATTTCCCAGGACCAGGGAGATGG--GCTAAGGAGGAGTCCAGC
	Loxodonta_africana GATGAACATTTCCCAGGACCAGGGAGATGG--GCTAAGGAGGAGTCCAGC
	Bradypus_tridactylus ??????????????????????????????????????????????????
	Choloepus_didactylus GATGAACCTTTCCCAGGGCAACGTAGATGGTGGGGGAGGAAGAATCCAGC
	Choloepus_hoffmanni GATGAACCTTTCCCAGGGCAACGTAGATGGTGGGAGAGGAAGAATCCAGC
	Myrmecophaga_tridactyla GATGAAACTTTCCCAGAACAAAGTATATGG--GGGGAGGAAGAATCCAAC
	Tamandua_tetradactyla GATGAAACTTTCCCAGGACAAAGTATATGG--GGGGAGGAAGAATCCAAC
	Cyclopes_didactylus GATGAACCTTTCCCAGGACAAAGTATATGG--GGG-AGGAAGAATTCAGT
	Dasypus_novemcinctus GATGAAACTTTCCCAGGACAAAGTAGATGG--GGTGAAGAGGAATCCAAC
	Tolypeutes_matacus GATGAAACTTTCACAGGACAAAGTAGATGG--GGTGAGGAGGAATCCAGC
	Chaetophractus_villosus GATGAACCTTTCCAAGGACAAAGTAGATGG---GTAAGGAGGAATCCAGC
	Euphractus_sexcinctus GATGAAACTTTCCCAGGACAAAGTAGATGG---GTAAGGAGGAATCCAGC
	[ 1501 1511 1521 1531 1541 ]
	[ | | | | | ]
	Vombatus_ursinus TTCAAAGAAAGTC---AAGTTAGGTACCG---CCAAAAAT-ACCTG---C
	Monodelphis_domestica TTCAAAGGAAGTC---AAGTTAGGTACCG---TGAAAGAT-ACCCA---T
	Eubalaena_glacialis TTTAAAGGAGACCCAACAGTTAGGCACTA---TGAAAGCG-AGCAA---T
	Eubalaena_australis TTTAAAGGAGACCCAACARTTAGGCACTA---TGAAAGCG-AGCAA---T
	Megaptera_novaeangliae TTTAAAGGAGACCCAACAGTTAGGCACTA---TGAAAGCG-AGCAA---T
	Caperea_marginata TTTAAAGGAGACCCAACAGTTAGGCACTA---TGAAAGCG-AGCAA---T
	Eschrichtius_robustus TTTAAAGGAGACCCAACAGTTAGGCACTA---TGAAAGCG-AGCAA---T
	Kogia_sima TTTAAAGGAGACCCAACAGTTAGGCACTA---TGAAGGCA-AGCAA---T
	Kogia_breviceps TTTAAAGGAGACCCAACAGTTAAGCACTA---TGAAGGCA-AGCAA---T
	Physeter_macrocephalus TTTAAAGGAGACCCAACGGTTAGGCACTA---TGAAGGCG-AGCAA---T
	Delphinapterus_leucas TTTAAAGGAGATCCAACAGTTAGGCACTA---TGAAGGCG-AGCAA---T
	Phocoena_phocoena TTTAAAGGAGATCCAACAGTTAGGCACTA---TGAAGACG-AGCAA---T
	Tursiops_truncatus TTTAAAGGAGACCCAACAGTTAGGCACTA---TGAAAGCG-AGCAA---T
	Inia_geoffrensis TTTAAAGGTGACCCAACAGTTAGGCACTA---TGAAGGCG-AGCAA---T
	Pontoporia_blainvillei TTTAAAGGAGACCCAACAGTTAGGCACTA---TGAAGGCG-AGCAA---T
	Mesoplodon_bidens TTTAAAGGAGACCCAACAGTGAGGCACTA---TGAAGGCG-AGCAA---T
	Platanista_minor TTTAAAGGAGACCCAACAGTTAGGCACTA---TGAAGGAC-AGCAA---T
	Hippopotamus_amphibius TTTAAAGGAGACCCAAGAGTTAGGCACTA---TGAAGGCG-AGCAA---T
	Bos_taurus TTTAAGACAGCCCCAACAGCTAGG---TA---TGAAGGCA-AGCAA---T
	Sus_scrofa TTTAAAGAAGACCCAACAGTCAGGCACTA---CGAAGGTG-AACAA---T
	Lama_glama TTTAAAGGAGGCCCAACAGTTAGGACCTA---TGAAGGCA-AACAACAAT
	Equus_caballus CTTAAACAAGGCCCAACAGTTAGGCACTA---TGAGGGCG-AGCAA---T
	Canis_familiaris TTTAAAGAAGGTCCAACAGTTAGGCACTA---TGAAGGCG-AGCAA---T
	Felis_catus TTTAAAGAAGGGCCAACAGTTAGGCACTA---TGAAGGCG-AGCAA---T
	Manis_pentadactyla TTTCCAGAAGGTCCAACAGTTAGGCA-TA---TGAAGGTG-AGCAA---T
	Manis_tricuspis TTTAAAGAAGGCCCAACAGTTAGGCGTTA---TAAAGGTG-AGCAA---T
	Myotis_lucifugus TTTAAAGAAGGTGCCCCAGTTAGGCACTA---CAAAGATG-AACAG---T
	Erinaceus_europaeus TTTAAAGGAGGGCCAACGGTTAGGCAATA---TGAAAGGG-AACAA---T
	Amblymsomus_hottentotus TTTAAAGGAAGCCCAACAGTTAGGCACTA---TGAAAGTC-AACCA---T
	Chrysochloris_asiatica TTTAAAGGAAGCCCRACAGTTAGGTACTA---TGAAAGCC-AACCA---T
	Echinops_telfairi TTTAAAGGTAGCCCAACTCTTAGACACTA---TGAAAGCC-AACGA---T
	Elephantulus_rufescens TTCAAAGGAAGCCCCACAGTTAGGCACTT---TGAAGGTC-AACAA---T
	Rhynchocyon_petersi TTTAAAGGAAGCCCCACAGTTAGACACTATGATGAAGGCC-AACAA---T
	Orycteropus_afer TTTAAAGGAACTCCAACAGTTAGGCACTA---TGAAAGCC-AACGA---T
	Dugong_dugon TTTAAAGGAAGCCCAACGGTTAGGCACTA---TGAAGGCC-AACAA---T
	Heterohyrax_brucei TTTAAAGAAAGTCCCCAAATCAGACAGTA---TGAAGGCC-AACGA---T
	Procavia_capensis TTTAAAGAAAGTCCCCAAATTAGGCAGTA---CGAAGGCC-AACGA---T
	Elephas_maximus TTTAAAGTAAGCCCAACAGTTAGGCACTA---CGAAGGCC-AACAA---T
	Loxodonta_africana TTTAAAGTAAGCCCAACAGTTAGGCACTA---CGAAGGTC-AACAA---T
	Bradypus_tridactylus ????????GGACCCAAATGCTAGGCACTG---TGAAGGCC-AGCAA---T
	Choloepus_didactylus TTTAAAGGAGACCCAAATGCTAGGCACTG---TGAAGGCCCAGCAA---T
	Choloepus_hoffmanni TTTAAAGGAGACCCAAATGCTAGGCACTG---TGAAGGCC-AGCAA---T
	Myrmecophaga_tridactyla TTTAAAGGAGACCCAATTGCTAGACACCA---TGTTGGCC-AGCAA---T
	Tamandua_tetradactyla TTTAAAGGAGACCCAACTGCTAGACGCCA---TGTTGGCC-AGCAA---T
	Cyclopes_didactylus TTCAAAGGAGACCCAACTGCTAG-CACCA---TGCTATCC-AGCAA---T
	Dasypus_novemcinctus TTTAAAGGGGACCCAACCATTAGGCACTA---TGAAGGCA-AGCAA---T
	Tolypeutes_matacus TTTAAAAGATACCC---TGTTAGGCACTA---TAAAGCCC-AGCAA---T
	Chaetophractus_villosus TTTAAAAGAGACCCAACTGTTAGGCACTA---TGAAGGCC-AGCAA---T
	Euphractus_sexcinctus TTTAAAAGAGACCCAACTGTTAGGCACTA---TGAAGGCC-AGCAA---T
	[ 1551 1561 1571 1581 1591 ]
	[ | | | | | ]
	Vombatus_ursinus ATGCCCCAAGTCATCCATCTGGAACAAAGGGATACCTCCAGCATTCCACA
	Monodelphis_domestica ATGCCCCCAGTCATCCATCCAAGCCAAAGGAATACCCCCAACATTCCACA
	Eubalaena_glacialis ATACC---------TCAAATCAACCAAAGGGATACCTTCCCTATTCCTTA
	Eubalaena_australis ATACC---------TCAAATCAACCAAAGGGATACCTTCCCTATTCCTTA
	Megaptera_novaeangliae ATACC---------TCAAATCAACCAAAGGAATACCTTCCCTATTCCTTA
	Caperea_marginata ATACC---------TCAAATCAACCAAAGGAATACCTTCCCTATTCCTTA
	Eschrichtius_robustus ATACC---------TCAAATCAACCAAAGGAATACCTTCCCTATTCCTTA
	Kogia_sima ATAAC---------TCCAGTCAACCAAAGGAAAACCTTCCCTATTCCTTA
	Kogia_breviceps ATAAC---------TCCAGTCAACCAAAGGAAAACCTTCCCTATTCCTTA
	Physeter_macrocephalus ATACC---------TCCAATCAACCAAAGGAATACCTTCCCTATTCCTTA
	Delphinapterus_leucas ATACC---------TCAAATCAACCAAAGGAATACCTTCCCTATTCCTTA
	Phocoena_phocoena ATACC---------TCAAATCAACCAAAGGAATACCTTCCCTATTCCTTA
	Tursiops_truncatus ATACC---------TCAAATCAACCAAAGGAATACCTTCCCTATTCCTTA
	Inia_geoffrensis ATACC---------TCAAATCAACCAAAGGAATACCTTCCCTATTCCTTA
	Pontoporia_blainvillei ATACC---------TCAAATCAACCAAAGGAATACCTTCCCTATCCCTTA
	Mesoplodon_bidens ATACC---------TCCAATCAACCAAAGGAATACCTTCCCTATTCCTTA
	Platanista_minor ATACC---------TCAAATCAACCAAAGGAATACCATCCCTATTCCTTA
	Hippopotamus_amphibius ATACC---------TCAAATCAACCAAAGGAACATCTTCCCTATTTCTTA
	Bos_taurus ATACC---------TCAAACCAACCAAAGGAATACTCTCCCTATTCCTTA
	Sus_scrofa ATACC---------TCAAATCAGCCAAAAGAATACCTTCCCTATTCCTTA
	Lama_glama ATACC---------TTAAATCAACCAAAAGAATACCTTCCCTATTATCTA
	Equus_caballus ATACC---------TCAAATCAACAAAAAGAATATCTTCCCTATTCCTTA
	Canis_familiaris ATACC---------GTAAATCAACCAAAGGAATACCTTCCCTATTCCTTA
	Felis_catus ATACC---------TCAAATCAACGGAAAGAATACCTTCCCTATTCCTTA
	Manis_pentadactyla ATACC---------TCAAATCAACCAAAGGAATACCTTCCCTATTCCTTA
	Manis_tricuspis ATGCC---------TCAAGTCAACCAAAGGAATACCTTCCCTATTCCTTA
	Myotis_lucifugus ATACC---------TCAAGTCGACCAAAGGAGTACCTTCCCTATTCCTTA
	Erinaceus_europaeus TTACT---------TCAAATCAACCAAAAGACTATCTTCCCTATCCCTTG
	Amblymsomus_hottentotus ATGCC---------TCAAATCAGCCAAAAGAACACCTTCCCTATTCCTTG
	Chrysochloris_asiatica ATGCC---------TCAAATCAGCCAAAAGAACACCTTCCCTATTCCTTG
	Echinops_telfairi ATGCC---------TCAAACCAGCCAAAAGATTATCTTCCCTATACCTTA
	Elephantulus_rufescens ATCCC---------TCAACTCAACCAAGAGAATATCTGCCCTATCACTTT
	Rhynchocyon_petersi ATTCC---------TCAAATAGACCAAGAGAATATCTTCCCTATTCCTTA
	Orycteropus_afer ATGCC---------TCGAATCAGCCAAGAGAATATCTTCCCTATTCTTTC
	Dugong_dugon ATGCC---------TCAAATCAGCCAAAAGAATATCTTCCCTATTCCTTA
	Heterohyrax_brucei ATGCC---------TCCAATCAGCCAAAAGAATACCTCCCTTATTCCTTA
	Procavia_capensis ATGCC---------TCCAATCAGCCAAAAGAATACCTCCCTTATTCCTTA
	Elephas_maximus ATGCC---------TCAAATCAGCCAAAAGAATACCTTCCCTATTCCTTA
	Loxodonta_africana ATGCC---------TCAAATCAGCCAAAAGAATACCTTCCCTATTCCTTA
	Bradypus_tridactylus ATACC---------CCAAATCAACTAAAGGAATACT--CACCATTTCTTA
	Choloepus_didactylus ATACC---------CCAAATCAACTAAAGGAATATT--CACCATTTCTTA
	Choloepus_hoffmanni ATACC---------CCAAATCAGCTAAAGGAATATT--CACCATTTCTTA
	Myrmecophaga_tridactyla ATACC---------CCAAATCAACCAAAGGAATATTTTCACCACTCCTTA
	Tamandua_tetradactyla ATACC---------TCAAATCAACTGAAGGAATATTTTCACTACTCCCTA
	Cyclopes_didactylus ATACC---------CCAAATCAACTAAAGGAATATTTTCACCATTCCTTA
	Dasypus_novemcinctus ATACT---------CCAAATCAACCTAAGGAATATCTTCACCATTCCTTA
	Tolypeutes_matacus ATACC---------CCAAGTCAACCAAAGGAATGTCTT-ACCATTCCTTA
	Chaetophractus_villosus ATACC---------CCAAGTCAGCCAAAGGAWTATCTTTACCATTCCTTA
	Euphractus_sexcinctus ATACC---------CCAAGTCAGYCAAAGGAATATCTTTACCATTCCTTA
	[ 1601 1611 1621 1631 1641 ]
	[ | | | | | ]
	Vombatus_ursinus AAT---AACTTACCAAGACA------------------------------
	Monodelphis_domestica GAT---AATTTAGAAAGACA------------------------------
	Eubalaena_glacialis GAC---AATCCATCAAAACC------------------------------
	Eubalaena_australis GAY---AATCCATCAAAACC------------------------------
	Megaptera_novaeangliae GAT---AATCCATCAAAACC------------------------------
	Caperea_marginata GAT---AATCCATCAAAACC------------------------------
	Eschrichtius_robustus GAT---AATCCATCAAAACC------------------------------
	Kogia_sima GAT---AATCCATCAAAACC------------------------------
	Kogia_breviceps GAT---AATCCATCAAAACC------------------------------
	Physeter_macrocephalus GAT---AATCCATCAAAACC------------------------------
	Delphinapterus_leucas GATATTAATCCATCAAAACC------------------------------
	Phocoena_phocoena GATATTAATCCATCAAAACC------------------------------
	Tursiops_truncatus GATATTAATCCATCAAAACC------------------------------
	Inia_geoffrensis GAT---AATCCATCAAAACC------------------------------
	Pontoporia_blainvillei GAT---AATCCATCAAAACC------------------------------
	Mesoplodon_bidens GAT---AATCCATCAAAACC------------------------------
	Platanista_minor GAT---AATCCATCAAAACC------------------------------
	Hippopotamus_amphibius GAT---AATCCACCAAAACC------------------------------
	Bos_taurus GAT---AATCTACCAAAACC------------------------------
	Sus_scrofa GAT---AATCCATCAAAACC------------------------------
	Lama_glama GAT---AATCCATCAAAACC------------------------------
	Equus_caballus GAT---AACCCATCGAAACC------------------------------
	Canis_familiaris GAT---AATCCATCAAAAAC------------------------------
	Felis_catus GAT---AATCCATCGAAACC------------------------------
	Manis_pentadactyla AAT---AATCCATCAAAACC------------------------------
	Manis_tricuspis GAT---AATCCATGAAAACC------------------------------
	Myotis_lucifugus GAT---AATCCATCGAAACC------------------------------
	Erinaceus_europaeus GAT---AATCCATCAAAACC------------------------------
	Amblymsomus_hottentotus GAT---AACCCCTTAAAACC------------------------------
	Chrysochloris_asiatica GAT---AACCCCCTAAAACC------------------------------
	Echinops_telfairi GAA---AATCCCTCCAAACCAGCCGGAGAATATCTCCCCTACACCTTAGA
	Elephantulus_rufescens AATAATAATCCCTCAAAACC------------------------------
	Rhynchocyon_petersi GAT---AATCCCTCAAAACC------------------------------
	Orycteropus_afer GCT---AATCCCTCAAAACC------------------------------
	Dugong_dugon GAT---AATCCTTCGAAACC------------------------------
	Heterohyrax_brucei GAC---AATCCTTCGAAACC------------------------------
	Procavia_capensis GAC---AATCCTTCGAAACC------------------------------
	Elephas_maximus GAT---AATCCTTCGAAACC------------------------------
	Loxodonta_africana GAT---AATCCTTCGAAACC------------------------------
	Bradypus_tridactylus GAC---AATCCATCAAAACC------------------------------
	Choloepus_didactylus GAT---AATCCATCAAAACC------------------------------
	Choloepus_hoffmanni GAT---AATCCATCAAAACC------------------------------
	Myrmecophaga_tridactyla GAT---AATCTGTCAGA-CC------------------------------
	Tamandua_tetradactyla GAT---AATCTGTCAGA-CC------------------------------
	Cyclopes_didactylus GAT---AATTCATCAGA-CC------------------------------
	Dasypus_novemcinctus GAT---AATCCATCAAAACC------------------------------
	Tolypeutes_matacus GAT---AATTCATCAAAACC------------------------------
	Chaetophractus_villosus GAT---AATCCATCAAAACC------------------------------
	Euphractus_sexcinctus GAT---AATCCATCAAAACC------------------------------
	[ 1651 1661 1671 1681 1691 ]
	[ | | | | | ]
	Vombatus_ursinus --------------------------------------------------
	Monodelphis_domestica --------------------------------------------------
	Eubalaena_glacialis --------------------------------------------------
	Eubalaena_australis --------------------------------------------------
	Megaptera_novaeangliae --------------------------------------------------
	Caperea_marginata --------------------------------------------------
	Eschrichtius_robustus --------------------------------------------------
	Kogia_sima --------------------------------------------------
	Kogia_breviceps --------------------------------------------------
	Physeter_macrocephalus --------------------------------------------------
	Delphinapterus_leucas --------------------------------------------------
	Phocoena_phocoena --------------------------------------------------
	Tursiops_truncatus --------------------------------------------------
	Inia_geoffrensis --------------------------------------------------
	Pontoporia_blainvillei --------------------------------------------------
	Mesoplodon_bidens --------------------------------------------------
	Platanista_minor --------------------------------------------------
	Hippopotamus_amphibius --------------------------------------------------
	Bos_taurus --------------------------------------------------
	Sus_scrofa --------------------------------------------------
	Lama_glama --------------------------------------------------
	Equus_caballus --------------------------------------------------
	Canis_familiaris --------------------------------------------------
	Felis_catus --------------------------------------------------
	Manis_pentadactyla --------------------------------------------------
	Manis_tricuspis --------------------------------------------------
	Myotis_lucifugus --------------------------------------------------
	Erinaceus_europaeus --------------------------------------------------
	Amblymsomus_hottentotus --------------------------------------------------
	Chrysochloris_asiatica --------------------------------------------------
	Echinops_telfairi AAATCCCTCCAAACCAGCTGGAGAATATCTCCCCTATACCTTAGAAAATC
	Elephantulus_rufescens --------------------------------------------------
	Rhynchocyon_petersi --------------------------------------------------
	Orycteropus_afer --------------------------------------------------
	Dugong_dugon --------------------------------------------------
	Heterohyrax_brucei --------------------------------------------------
	Procavia_capensis --------------------------------------------------
	Elephas_maximus --------------------------------------------------
	Loxodonta_africana --------------------------------------------------
	Bradypus_tridactylus --------------------------------------------------
	Choloepus_didactylus --------------------------------------------------
	Choloepus_hoffmanni --------------------------------------------------
	Myrmecophaga_tridactyla --------------------------------------------------
	Tamandua_tetradactyla --------------------------------------------------
	Cyclopes_didactylus --------------------------------------------------
	Dasypus_novemcinctus --------------------------------------------------
	Tolypeutes_matacus --------------------------------------------------
	Chaetophractus_villosus --------------------------------------------------
	Euphractus_sexcinctus --------------------------------------------------
	[ 1701 1711 1721 1731 1741 ]
	[ | | | | | ]
	Vombatus_ursinus --------------------------------------------------
	Monodelphis_domestica --------------------------------------------------
	Eubalaena_glacialis --------------------------------------------------
	Eubalaena_australis --------------------------------------------------
	Megaptera_novaeangliae --------------------------------------------------
	Caperea_marginata --------------------------------------------------
	Eschrichtius_robustus --------------------------------------------------
	Kogia_sima --------------------------------------------------
	Kogia_breviceps --------------------------------------------------
	Physeter_macrocephalus --------------------------------------------------
	Delphinapterus_leucas --------------------------------------------------
	Phocoena_phocoena --------------------------------------------------
	Tursiops_truncatus --------------------------------------------------
	Inia_geoffrensis --------------------------------------------------
	Pontoporia_blainvillei --------------------------------------------------
	Mesoplodon_bidens --------------------------------------------------
	Platanista_minor --------------------------------------------------
	Hippopotamus_amphibius --------------------------------------------------
	Bos_taurus --------------------------------------------------
	Sus_scrofa --------------------------------------------------
	Lama_glama --------------------------------------------------
	Equus_caballus --------------------------------------------------
	Canis_familiaris --------------------------------------------------
	Felis_catus --------------------------------------------------
	Manis_pentadactyla --------------------------------------------------
	Manis_tricuspis --------------------------------------------------
	Myotis_lucifugus --------------------------------------------------
	Erinaceus_europaeus --------------------------------------------------
	Amblymsomus_hottentotus --------------------------------------------------
	Chrysochloris_asiatica --------------------------------------------------
	Echinops_telfairi CCTCCAAACCAGCCGGAGAATATCTCCCCTATACCTTAGAAAATCCCTCC
	Elephantulus_rufescens --------------------------------------------------
	Rhynchocyon_petersi --------------------------------------------------
	Orycteropus_afer --------------------------------------------------
	Dugong_dugon --------------------------------------------------
	Heterohyrax_brucei --------------------------------------------------
	Procavia_capensis --------------------------------------------------
	Elephas_maximus --------------------------------------------------
	Loxodonta_africana --------------------------------------------------
	Bradypus_tridactylus --------------------------------------------------
	Choloepus_didactylus --------------------------------------------------
	Choloepus_hoffmanni --------------------------------------------------
	Myrmecophaga_tridactyla --------------------------------------------------
	Tamandua_tetradactyla --------------------------------------------------
	Cyclopes_didactylus --------------------------------------------------
	Dasypus_novemcinctus --------------------------------------------------
	Tolypeutes_matacus --------------------------------------------------
	Chaetophractus_villosus --------------------------------------------------
	Euphractus_sexcinctus --------------------------------------------------
	[ 1751 1761 1771 1781 1791 ]
	[ | | | | | ]
	Vombatus_ursinus --------------------------------------------------
	Monodelphis_domestica --------------------------------------------------
	Eubalaena_glacialis --------------------------------------------------
	Eubalaena_australis --------------------------------------------------
	Megaptera_novaeangliae --------------------------------------------------
	Caperea_marginata --------------------------------------------------
	Eschrichtius_robustus --------------------------------------------------
	Kogia_sima --------------------------------------------------
	Kogia_breviceps --------------------------------------------------
	Physeter_macrocephalus --------------------------------------------------
	Delphinapterus_leucas --------------------------------------------------
	Phocoena_phocoena --------------------------------------------------
	Tursiops_truncatus --------------------------------------------------
	Inia_geoffrensis --------------------------------------------------
	Pontoporia_blainvillei --------------------------------------------------
	Mesoplodon_bidens --------------------------------------------------
	Platanista_minor --------------------------------------------------
	Hippopotamus_amphibius --------------------------------------------------
	Bos_taurus --------------------------------------------------
	Sus_scrofa --------------------------------------------------
	Lama_glama --------------------------------------------------
	Equus_caballus --------------------------------------------------
	Canis_familiaris --------------------------------------------------
	Felis_catus --------------------------------------------------
	Manis_pentadactyla --------------------------------------------------
	Manis_tricuspis --------------------------------------------------
	Myotis_lucifugus --------------------------------------------------
	Erinaceus_europaeus --------------------------------------------------
	Amblymsomus_hottentotus --------------------------------------------------
	Chrysochloris_asiatica --------------------------------------------------
	Echinops_telfairi AAACCAGCAGGAGAATATCTCCCCTATACCTTAGAAAATCCCTCAAAACC
	Elephantulus_rufescens --------------------------------------------------
	Rhynchocyon_petersi --------------------------------------------------
	Orycteropus_afer --------------------------------------------------
	Dugong_dugon --------------------------------------------------
	Heterohyrax_brucei --------------------------------------------------
	Procavia_capensis --------------------------------------------------
	Elephas_maximus --------------------------------------------------
	Loxodonta_africana --------------------------------------------------
	Bradypus_tridactylus --------------------------------------------------
	Choloepus_didactylus --------------------------------------------------
	Choloepus_hoffmanni --------------------------------------------------
	Myrmecophaga_tridactyla --------------------------------------------------
	Tamandua_tetradactyla --------------------------------------------------
	Cyclopes_didactylus --------------------------------------------------
	Dasypus_novemcinctus --------------------------------------------------
	Tolypeutes_matacus --------------------------------------------------
	Chaetophractus_villosus --------------------------------------------------
	Euphractus_sexcinctus --------------------------------------------------
	[ 1801 1811 1821 1831 1841 ]
	[ | | | | | ]
	Vombatus_ursinus --------------------------------------------------
	Monodelphis_domestica --------------------------------------------------
	Eubalaena_glacialis --------------------------------------------------
	Eubalaena_australis --------------------------------------------------
	Megaptera_novaeangliae --------------------------------------------------
	Caperea_marginata --------------------------------------------------
	Eschrichtius_robustus --------------------------------------------------
	Kogia_sima --------------------------------------------------
	Kogia_breviceps --------------------------------------------------
	Physeter_macrocephalus --------------------------------------------------
	Delphinapterus_leucas --------------------------------------------------
	Phocoena_phocoena --------------------------------------------------
	Tursiops_truncatus --------------------------------------------------
	Inia_geoffrensis --------------------------------------------------
	Pontoporia_blainvillei --------------------------------------------------
	Mesoplodon_bidens --------------------------------------------------
	Platanista_minor --------------------------------------------------
	Hippopotamus_amphibius --------------------------------------------------
	Bos_taurus --------------------------------------------------
	Sus_scrofa --------------------------------------------------
	Lama_glama --------------------------------------------------
	Equus_caballus --------------------------------------------------
	Canis_familiaris --------------------------------------------------
	Felis_catus --------------------------------------------------
	Manis_pentadactyla --------------------------------------------------
	Manis_tricuspis --------------------------------------------------
	Myotis_lucifugus --------------------------------------------------
	Erinaceus_europaeus --------------------------------------------------
	Amblymsomus_hottentotus --------------------------------------------------
	Chrysochloris_asiatica --------------------------------------------------
	Echinops_telfairi AGCCAGAGAATATCTCCCCTATACCTTAGAAAATCCCTCCAAACCAGCCA
	Elephantulus_rufescens --------------------------------------------------
	Rhynchocyon_petersi --------------------------------------------------
	Orycteropus_afer --------------------------------------------------
	Dugong_dugon --------------------------------------------------
	Heterohyrax_brucei --------------------------------------------------
	Procavia_capensis --------------------------------------------------
	Elephas_maximus --------------------------------------------------
	Loxodonta_africana --------------------------------------------------
	Bradypus_tridactylus --------------------------------------------------
	Choloepus_didactylus --------------------------------------------------
	Choloepus_hoffmanni --------------------------------------------------
	Myrmecophaga_tridactyla --------------------------------------------------
	Tamandua_tetradactyla --------------------------------------------------
	Cyclopes_didactylus --------------------------------------------------
	Dasypus_novemcinctus --------------------------------------------------
	Tolypeutes_matacus --------------------------------------------------
	Chaetophractus_villosus --------------------------------------------------
	Euphractus_sexcinctus --------------------------------------------------
	[ 1851 1861 1871 1881 1891 ]
	[ | | | | | ]
	Vombatus_ursinus --------------------------------------------------
	Monodelphis_domestica --------------------------------------------------
	Eubalaena_glacialis --------------------------------------------------
	Eubalaena_australis --------------------------------------------------
	Megaptera_novaeangliae --------------------------------------------------
	Caperea_marginata --------------------------------------------------
	Eschrichtius_robustus --------------------------------------------------
	Kogia_sima --------------------------------------------------
	Kogia_breviceps --------------------------------------------------
	Physeter_macrocephalus --------------------------------------------------
	Delphinapterus_leucas --------------------------------------------------
	Phocoena_phocoena --------------------------------------------------
	Tursiops_truncatus --------------------------------------------------
	Inia_geoffrensis --------------------------------------------------
	Pontoporia_blainvillei --------------------------------------------------
	Mesoplodon_bidens --------------------------------------------------
	Platanista_minor --------------------------------------------------
	Hippopotamus_amphibius --------------------------------------------------
	Bos_taurus --------------------------------------------------
	Sus_scrofa --------------------------------------------------
	Lama_glama --------------------------------------------------
	Equus_caballus --------------------------------------------------
	Canis_familiaris --------------------------------------------------
	Felis_catus --------------------------------------------------
	Manis_pentadactyla --------------------------------------------------
	Manis_tricuspis --------------------------------------------------
	Myotis_lucifugus --------------------------------------------------
	Erinaceus_europaeus --------------------------------------------------
	Amblymsomus_hottentotus --------------------------------------------------
	Chrysochloris_asiatica --------------------------------------------------
	Echinops_telfairi GAGAATATCTCCTCTATACCTTAGAAAATCCCTCCAAACCAGACAAAGAA
	Elephantulus_rufescens --------------------------------------------------
	Rhynchocyon_petersi --------------------------------------------------
	Orycteropus_afer --------------------------------------------------
	Dugong_dugon --------------------------------------------------
	Heterohyrax_brucei --------------------------------------------------
	Procavia_capensis --------------------------------------------------
	Elephas_maximus --------------------------------------------------
	Loxodonta_africana --------------------------------------------------
	Bradypus_tridactylus --------------------------------------------------
	Choloepus_didactylus --------------------------------------------------
	Choloepus_hoffmanni --------------------------------------------------
	Myrmecophaga_tridactyla --------------------------------------------------
	Tamandua_tetradactyla --------------------------------------------------
	Cyclopes_didactylus --------------------------------------------------
	Dasypus_novemcinctus --------------------------------------------------
	Tolypeutes_matacus --------------------------------------------------
	Chaetophractus_villosus --------------------------------------------------
	Euphractus_sexcinctus --------------------------------------------------
	[ 1901 1911 1921 1931 1941 ]
	[ | | | | | ]
	Vombatus_ursinus --------------------------------------------------
	Monodelphis_domestica --------------------------------------------------
	Eubalaena_glacialis --------------------------------------------------
	Eubalaena_australis --------------------------------------------------
	Megaptera_novaeangliae --------------------------------------------------
	Caperea_marginata --------------------------------------------------
	Eschrichtius_robustus --------------------------------------------------
	Kogia_sima --------------------------------------------------
	Kogia_breviceps --------------------------------------------------
	Physeter_macrocephalus --------------------------------------------------
	Delphinapterus_leucas --------------------------------------------------
	Phocoena_phocoena --------------------------------------------------
	Tursiops_truncatus --------------------------------------------------
	Inia_geoffrensis --------------------------------------------------
	Pontoporia_blainvillei --------------------------------------------------
	Mesoplodon_bidens --------------------------------------------------
	Platanista_minor --------------------------------------------------
	Hippopotamus_amphibius --------------------------------------------------
	Bos_taurus --------------------------------------------------
	Sus_scrofa --------------------------------------------------
	Lama_glama --------------------------------------------------
	Equus_caballus --------------------------------------------------
	Canis_familiaris --------------------------------------------------
	Felis_catus --------------------------------------------------
	Manis_pentadactyla --------------------------------------------------
	Manis_tricuspis --------------------------------------------------
	Myotis_lucifugus --------------------------------------------------
	Erinaceus_europaeus --------------------------------------------------
	Amblymsomus_hottentotus --------------------------------------------------
	Chrysochloris_asiatica --------------------------------------------------
	Echinops_telfairi TATCTCACTTATACCTTAGAAAATCCCTCCAAACCAGCCAAAGAATATCT
	Elephantulus_rufescens --------------------------------------------------
	Rhynchocyon_petersi --------------------------------------------------
	Orycteropus_afer --------------------------------------------------
	Dugong_dugon --------------------------------------------------
	Heterohyrax_brucei --------------------------------------------------
	Procavia_capensis --------------------------------------------------
	Elephas_maximus --------------------------------------------------
	Loxodonta_africana --------------------------------------------------
	Bradypus_tridactylus --------------------------------------------------
	Choloepus_didactylus --------------------------------------------------
	Choloepus_hoffmanni --------------------------------------------------
	Myrmecophaga_tridactyla --------------------------------------------------
	Tamandua_tetradactyla --------------------------------------------------
	Cyclopes_didactylus --------------------------------------------------
	Dasypus_novemcinctus --------------------------------------------------
	Tolypeutes_matacus --------------------------------------------------
	Chaetophractus_villosus --------------------------------------------------
	Euphractus_sexcinctus --------------------------------------------------
	[ 1951 1961 1971 1981 1991 ]
	[ | | | | | ]
	Vombatus_ursinus --------------------------------------------------
	Monodelphis_domestica --------------------------------------------------
[truncated: 2,191 more rows]
