# Supplementary material for: Molecular Decay of the Tooth Gene Enamelin (ENAM) Mirrors the Loss of Enamel in the Fossil Record of Placental Mammals
Source: PLoS Genet. 2009 Sep 4;5(9):e1000634. doi: 10.1371/journal.pgen.1000634 (PMC2728479; doi:10.1371/journal.pgen.1000634)
Supplement: Dataset S2 — Complete nexus alignment of DNA sequences used in PAML analyses. (0.21 MB TXT) [file pgen.1000634.s002.txt]

[Dataset S2. Paml alignment of DNA sequences for ENAM dN/dS analyses.]
[The alignment omits marsupial sequences, all frameshift insertions (i.e., insertions not in multiples of three), all insertions that were unique to one taxon, and all insertions that were unique to edentulous or enamelless taxa. Stop codons were recoded as missing.]
#NEXUS
Begin DATA;
	Dimensions ntax=47 nchar=2760;
	Format datatype=NUCLEOTIDE interleave missing=? gap=-;
	Matrix
	[ 1 11 21 31 41 ]
	[ | | | | | ]
	Lama_glama CG---TCCTTATTATTCAGAAGAGATGTTTGAA---GATTTTGAAAAACC
	Sus_scrofa CGTCCTCCTTATTACTCAGAGGAGATGTTTGAACAAGATTTTGAAAAACC
	Hippopotamus_amphibius CGTCTTCCTTATTATTCAGAAGAGATGTTTGAACAAGATTTTGAAAAACC
	Eubalaena_glacialis CGTCCTCCTTATTATTCAGAAGAGATGTTTGAACAAGATTTTGAAAAACC
	Eubalaena_australis TGTCCTCCTTATTATTCAGAAGAGATGTTTGAACAAGATTTTGAAAAACC
	Megaptera_novaeangliae CGTCCTCCTTATTATTCAGAAGAGATGTTTGAACAAGATTTTGAAAAACC
	Caperea_marginata CATCCTCCTTATTATTCAGAAGGGATGTTTGAACAAGATTTTGAAAAACC
	Eschrichtius_robustus CATCCTCCTTATTATTCAGAAGAGATGTTTGAACAAGATTTTGAAAAACC
	Kogia_sima CGTCCTCTTTATTATTCAGAAGAGATGTTTGAACAAGATTTTGAAAAACC
	Kogia_breviceps CGTCCTCTTTATTATTCAGAAGAGATGTTTGAACAAGATTTTGAAAAACC
	Physeter_macrocephalus CATCCTCCTTATTATTCAGAAGAGATGTTTGAACAAGATTTTGAAAAACC
	Delphinapterus_leucas CGTCCTCCTTATTATTCAGAAGAGATGTTTGAACAAGATTTTGAAAAACC
	Phocoena_phocoena CGTCCTCCTTATTATTCAGAAGAGATGTTTGAACAAGATTTTGAAAAACC
	Tursiops_truncatus CGTCCTCCTTATTATTCAGAAGAGATGTTTGAACAAGATTTTGAAAAACC
	Inia_geoffrensis CGTCCTCCTTATTTTTCAGAAGAGATGTTTGAACAAGATTTTGAGAAACC
	Pontoporia_blainvillei CGTCCTCCTTATTATTCAGAAGAGATGTTTGAACAAGATTTTGAAAAACC
	Platanista_minor CGTCCTCCTTATTATTCAGAAGAGATGTTTGAACAAGATTTTGAAAAACC
	Mesoplodon_bidens TGTCCTCCTTATTATTCAGAAGAGATGTGTGAACAAGATTTTGAAAAACC
	Bos_taurus CGTCCTCCTTATTATTCAGAAGAGATGTTTGAA---GATTTTGAAAAACC
	Equus_caballus CGTCCTCCTTACTATTCAGAAGAGATGTTTGAA---GATTTTGAAAAACC
	Myotis_lucifugus CGTCCTCCCTATTATTCAGAAGAAATGTTTGAACAAGATTTTGAAAAACC
	Erinaceus_europaeus CGTCCTCCTTATTATTCAGAAGAGATGTTTGAACAGGATTTTGAAAAACC
	Canis_familiaris CGTCCTCCTTATTATTCAGAAGAGATGTTTGAACAAGATTTTGAAAAACC
	Felis_catus CGTCCTCCTTATTATTCAGAAGAGATGTTTGAACAAGATTTTGAAAAACC
	Manis_pentadactyla TGTCCTCCTTATTATTTAGAAGAGATGCTTGAACAAGATTTT---AAACC
	Manis_tricuspis ??????????????????????????????????????????????????
	Amblysomus_hottentotus CGTCCTCCTTATTATTCTGAAGAGATGTTTGAACAAGATTTTGAAAAACC
	Chrysochloris_asiatica CGTCCTCCTTATTATTCTGAAGAGATGTTTGAACAAGATTTTGAAAAACC
	Echinops_telfairi CGTCCTCCTTATTATTCAGAAGAGATGTTTGAACAAGATTTTGAAAAACC
	Elephantulus_rufescens CGTCCTCCTTATTATTCAGAAGAGATGTTTGAACAAGATTTTGAAAAACC
	Rhynchocyon_petersi CGCCCCCCTTATTATTCAGAAGAGATGTTTGAACAAGATTTTGAAAAACC
	Orycteropus_afer CATCCTCCTTATTTTKCAGATGAGATGTTTGAACAAGATTTTGAAAAACC
	Dugong_dugon CGCCCTCCTTATTATTCAGAAGAAATGTTTGAACAAGATTTTGAAAAACC
	Elephas_maximus CGCCCACCTTATTATTCAGAAGAGATGTTTGAACAAGATTTTGAAAAACC
	Loxodonta_africana CGCCCACCTTATTATTCAGAAGAGATGTTTGAACAAGATTTTGAAAAACC
	Heterohyrax_brucei CGCCCTCCTTATTATTCAGAAGAGATGTTTGAACAAGATTTTGAAAAACC
	Procavia_capensis CGCCCTCCTTATTATTCAGAAGAGATGTTTGAACAAGATTTTGAAAAACC
	Bradypus_tridactylus ??????????????????????????????????????????????????
	Choloepus_didactylus ??????????????????????????????????????????????????
	Choloepus_hoffmanni ??????????????????????????????????????????????????
	Myrmecophaga_tridactyla CACTCTCCTTATTACTCAGAAGA-ATGTTTGAACAAGATTATGAAAAACC
	Tamandua_tetradactyla CACACTCCTTATTACTCA---GA-ATGTTTGAACAAGATTATGAAAAACC
	Cyclopes_didactylus TGCCCTTCT-ATTATTCAAAAGAGATATATGAACAAGATTTTGAAAAACC
	Dasypus_novemcinctus CGCCCTCCTTATTATTCAGAAGAGATGTTTRAACAAAATTTTGAAAAACC
	Tolypeutes_matacus CACCCTC---ATTATTCAGAAGAGATGTTTGAACAAGATTTTGAAAAACC
	Chaetophractus_villosus CGCCCTCCTTATTATTCAGAAGAGATGTTTGAACAAGATTTTGAAAATTC
	Euphractus_sexcinctus ??????????????????????????????????????????????????
	[ 51 61 71 81 91 ]
	[ | | | | | ]
	Lama_glama CAAAGAAGAAGATCCTCCTAAAACAGAAAGTCCAGCCACCGAACCTTCAA
	Sus_scrofa AAAAGAAAAAGATCCTCCCAAAACAGAGACTCCAGCCACTGAACCTTCAG
	Hippopotamus_amphibius AAAAGAAGAAGATCTTCCTAAAACAGAGAGTCCAGCCACTGATCCTTCAA
	Eubalaena_glacialis AAAAGAAAAAGATCCTCCTAAAACAGAGAGTCCAGCCACCGATCCTTCGG
	Eubalaena_australis AAAAGAAAAAGATCCTCCTAAAACAGAGAGTCCAGCCACCGATCCTTCGG
	Megaptera_novaeangliae AAAAGAAAAAGATCCTCCTAAAACAGAGAGTCCAGCCACCGATCCTTCGG
	Caperea_marginata AAAAGAAAAAGATCCTCCTAAAACAGAGAGTCCAGCCACCGATCCTTCGG
	Eschrichtius_robustus AAAAGAAAAAGATCCTCCTAAAACAGAGAGTCCAGCCACCGATCCTTCGG
	Kogia_sima AAAAGAAAAAGATCCTCCTAAAACAGAGAGTCCAGCCACTGATCCTTCGG
	Kogia_breviceps CAAAGAAAAAGATCCTCCTAAAACAGAGAGTCCAGCCACTGATCCTTCGG
	Physeter_macrocephalus AAAAGAAAAAGATCCTCCTAAAACAGAGAATCCAGCCACCGATCCTTCGG
	Delphinapterus_leucas AAAAGAAAAAGATCCTCCTAAAACAGGAAGTCCAGCCACTGATCCTTCGG
	Phocoena_phocoena AAAAGAAAAAGATCCTCCTAAAACAGAAAGTCCAGCCACTGATCCTTCAG
	Tursiops_truncatus AAAAGAAAAAGATCCTCCTAAAACAGAGAGTCCAGCCACTGATCCTTCGG
	Inia_geoffrensis AAAAGAAAAAGATCCTCCTAAAACAGACAGTCCAGCCACTGATCCTTCGG
	Pontoporia_blainvillei AAAAGAAAAAGATCCTCCTAAAACAGAGAGTCCAGCCACTGATCCTTCGG
	Platanista_minor AAAAGAAAAAGATCCTCCTAAAACAGAGAGTCCAGCCACTGATCCTTTGG
	Mesoplodon_bidens AAAAGAAAAAGATACTCCTAAAACAGAGAGTTCAGCCACTGATCCTTTGG
	Bos_taurus AAAAGAAGAAGATCCTCCTAAAACAGAGACTCCAGCCACAGATCCTTCTG
	Equus_caballus CAAAGAAGAAGATCCTCCTAAAGCAGAGAGTCCAGCCACTGAACCCTCGT
	Myotis_lucifugus CAAAGAAAAAGACCCTCCTAAAACGGAAAGTCCAGCCACCGAGCCCTCGT
	Erinaceus_europaeus CAAAGAAAAAGATCCTCCTAAAACCGAGAGTCCAGCCACAGAACCCTCAC
	Canis_familiaris CAAAGAAAAAGATCCTCCTAAAGCAGAGAGTCCGGCCGCTGAGCCCTCGG
	Felis_catus CAAAGAAAAAGATCCTCCTAAAGCAGAGAGTCCAGCCACTGAACCCTCGG
	Manis_pentadactyla CAAAGAAAAAGATCCTCCTAAAGCAGAGAGTCCAGCCCCTGAACCCTCAG
	Manis_tricuspis ??????????????????????????????????????????????????
	Amblysomus_hottentotus CAAAGAAAAAGATCCCCCTAAAGCAGAGAGTCCAGCTACAGAGCCCACAA
	Chrysochloris_asiatica CAAAGAAAAAGATCCCCCTAAAGCAGAGAGTCCAGCTACAGAGCCCACAA
	Echinops_telfairi GAAAGAAAAAGATCCCCCTAAAAAAGAGACTCCGGCCGCTGATCCCACCA
	Elephantulus_rufescens CAAAGAAGAAGATCCTCCCAAAAAGGAGACTCCAGCAACAGAACCAACAA
	Rhynchocyon_petersi CAAAGAAAAAGATCCCCCCAAAACAGAGAGTCCACCCACAGAACCAACAG
	Orycteropus_afer CAAAGAAAAAGATCCCCCTAAAGCAGAGAGTCCAGCTACAGAACCCACAG
	Dugong_dugon GAAAGAAGAAGATCCCCCTAAACCAGAGAGTCCAGCTACAGATCCCACAG
	Elephas_maximus CAAAGAAAAAGATCCCCCTAAAGCAGAGAGTCCAGCTACAGAACCCACAG
	Loxodonta_africana CAAAGAAAAAGATCCCCCTAAAGCAGAGAGTCCAGCTACAGAACCCACAG
	Heterohyrax_brucei CAAAGAAAAAGATCCCCCTAAAACAGAGAGTCCAGCTACAGACCCCACAC
	Procavia_capensis CAAAGAAAAAGATCCCCCTAAAACAGAGAGTCCAGCTACAGACCCCACAC
	Bradypus_tridactylus ??????????????????????????????????????????????????
	Choloepus_didactylus ??????????????????????????????????????????????????
	Choloepus_hoffmanni ??????????????????????????????????????????????????
	Myrmecophaga_tridactyla TAAAGGAAAAGATCCCCCTAAAGCAGAGAGCCCAGGCACAGAGACCACCA
	Tamandua_tetradactyla TAAAGGAAAAGATCCCCCTAAAGCAGAGAGCCCAGGCACAGAGACCACCA
	Cyclopes_didactylus CAAAGAAGAAGATCCCCTTAAAGCAGAGAGCCTAGCCACAAAGCCCACCA
	Dasypus_novemcinctus CAAAGAAAAAGATCCCCCTAAAACAGAGAGCCCAGCAGCAGAACCCACCA
	Tolypeutes_matacus CAAAGAAAAAAATCCTCCTAAAGCAGAGAGCCCAGCAGCAGAGCCCACCG
	Chaetophractus_villosus CAAAGAAAAAGATCCCCC-AAAGCAGAGAGCCTAGCAGCAGAGCCCGCCG
	Euphractus_sexcinctus ?????????????????????????????????AGCAGCAGAGCCCGCCG
	[ 101 111 121 131 141 ]
	[ | | | | | ]
	Lama_glama CTAATTCAACAGTTCCTGAGACTAATTCCACCCAACCAAATGCACCCAAT
	Sus_scrofa TTAATACAACAGTTCCTGAGACAAATTCTACCCAGCCAAACGCACCCAAT
	Hippopotamus_amphibius TTAATTCAACAATTCCTGAGACTAATTTTACCCAGCCAAATGCACCCAAT
	Eubalaena_glacialis CTAATTCAACAGTTCCTGAAACTAATTCTACCCAGTCAAATGCACCCAAT
	Eubalaena_australis CTAATTCAACAGTTCCTGAAACTAATTCTACCCAGTCAAATGCACCCAAT
	Megaptera_novaeangliae CTAATTCARCAGTTCCTGAAACTAATTCTACCCAGTCAAATGCACCCAAT
	Caperea_marginata CTAATTCAACAGTTCCTGAAACTAATTCTACCCAGTCAAATGCACCCAAT
	Eschrichtius_robustus CTAATTCAACAGTTCCTGAAACTAATTCTACCCAGTCAAATGCACCCAAT
	Kogia_sima CTAATTCAACAGTTCCTGAAACTAATCCTACCCAGTCAAATGCACCCAAT
	Kogia_breviceps CTAATTCAACAGTTCCTGAAACTAATCCTACCCAGTCAAATGAACACAAT
	Physeter_macrocephalus CTAATTCAACAGTTCCTGAAACTAATTCTACCCAGTCAAATGCACCCAAT
	Delphinapterus_leucas CTAATTCAACAGTTCCTGAAACTAATTCTACCCAGTCAAATGCACCCAAT
	Phocoena_phocoena CTAATTCAACAGTTCCTGAAACTAATTCTACCCAGTCAAATGCACCCAAT
	Tursiops_truncatus TTAATTCAACAGTTCCTGAAACTAATTCTACCCAGTCAAATGCACCCAAT
	Inia_geoffrensis CTAATTCAACAGTTCCTGAAACTAATTCTACCCAGTCAAATGCACCCAAT
	Pontoporia_blainvillei CTAATTCAACAGTTCCTGAAACTAATTCTACCCAGTCAAATGCACCCAAT
	Platanista_minor CTAATTCAACAGTTCCTGAAACTAATTCTACCCAGTCAAATGTACCCAAT
	Mesoplodon_bidens CTAATTCAACAGTTCCTGAAACTAATTCTACCCAGTCAAATGCACCCAAT
	Bos_taurus TTAATTCAACAGTTCCTGAGACTAACTCTACCCAGCCAGGTGCACCCAGT
	Equus_caballus CTAATTCAACAGTTCCTGAAAATAATTCCACCCAACCAAATGCACCCAAC
	Myotis_lucifugus CAAATTCAACSGTTCCTGAGACTAATTCTACCCAACCAAATGCACCCAAT
	Erinaceus_europaeus CTAACTCAACTACTCCTGAAACTAATTCTACCCAACCAAATGCACCCAAT
	Canis_familiaris GTAATTCAACAGGTCCCGAGACTAATTCTACTCAATCAAAT---CCTGG-
	Felis_catus GTAATTCAACAGGTCCTGAGACTAATTCTACTCAACCAAATGCACCTGG-
	Manis_pentadactyla GGAATTCAACAGGTCCTGAGACTAATTTTACCCGGATAAATGCACCCAGT
	Manis_tricuspis ??????????????????????????????????????????????????
	Amblysomus_hottentotus CGAATTCAACTGTTTCTGAGACTAATTCAACCCAACCAAATGTGCCTAGT
	Chrysochloris_asiatica CGAATTCAACTGTTTCTGAGACTAATTCAACCCAACCAAATGTGCCTAGT
	Echinops_telfairi CGAATGCCACTGTTCCTGAGACGAACGCCACCCAATCGAACGCGGCGAGT
	Elephantulus_rufescens CTAATTCAACTGTTCCTGAAACGAACTCGACTCAACCAAATGTGCAGGGT
	Rhynchocyon_petersi CTAATTCAACTGTTACCCAAACTAATTCAACTCAACCAAATGTGCCAGGT
	Orycteropus_afer CTAATTCAACTGTTCCTGAGACTAATTCAACCCGACCAAATGTGCACAGC
	Dugong_dugon TTAATTCAACTGCTCCTGAGACTAATTCAACCCAAACGAATGTGCCTGGT
	Elephas_maximus TTAATTCAACTGCTCCTGAGACTAATTCAACCCAAGCAAATGTGCCTGGT
	Loxodonta_africana TTAATTCAACTGCTCCTGAGACTAATTCAACCCAAGCAAATGTGCCTGGT
	Heterohyrax_brucei CTAATACAACTGTTCCTGAGACTAATTCAACCCAATCAAATGTGCCTGGC
	Procavia_capensis CTAATACAACTGTTCCTGAGACTAATTCAACCCAATCAAATGTGCCTGGC
	Bradypus_tridactylus ??????????????????????????????????????????????????
	Choloepus_didactylus ??????????????????????????????????????????????????
	Choloepus_hoffmanni ??????????????????????????????????????????????????
	Myrmecophaga_tridactyla TTAATTCACCAGTTCCTGAAACTAACTCTACCCAAACAAATACACTCAGT
	Tamandua_tetradactyla TTAATTCACCAGTCCCTGAAACTAACTCTACCCAAACAAATACACTCAGT
	Cyclopes_didactylus TCAATTCAGCAGTTCCTGAAACTAATTCTACCCAACCAAATACA-TCAGT
	Dasypus_novemcinctus CTAATTCAACAGTTCCTGCAACTAATTCTTCTCAACCAAATACACCTGGT
	Tolypeutes_matacus CTAATTCAACAGTTCCTGCAACTAATTCTACCCAACCAAATATACCCGGT
	Chaetophractus_villosus CTAATTCAACAGTTCCTGTCATTAATTCTACCCAACCAAATATACCTGGT
	Euphractus_sexcinctus CTAATTCAACAGTTCCTGCCATTAATTCTACCCAACCAAATATACCTGGT
	[ 151 161 171 181 191 ]
	[ | | | | | ]
	Lama_glama CCCAGAGGGAGTCAGAGTGGAAATGACACCAGCCCATCAGGAAACAGTGG
	Sus_scrofa CCCCGG------------GGAAATGACACCAGCCCAACAGGAACCAGTGG
	Hippopotamus_amphibius CCCAGAGGAAGTCAGGGTGGAAATGATACCAGCCCAACAGGAAACAGTGT
	Eubalaena_glacialis CCCAGAGGGAGTCAGGGTGGAAATGACACCAGCCCAACAGGAAACAGTGT
	Eubalaena_australis CCCAGAGGGAGTCAGGGTGGAAATGACACCAGCCCAACAGGAAACAGTGT
	Megaptera_novaeangliae CCCAGAGGGAGTCAGGGTGGAAATGACACCAGCCCAACAGGAAACAGTGT
	Caperea_marginata CCCAGAGGGAGTCAGGGTGGAAATGACACCAGCCCAACAGGAAACAGTGT
	Eschrichtius_robustus CCCAGATGGAGTCAGGGTGGAAATGACACCAGCCCAACAGGAAACAGTGT
	Kogia_sima CCCAGAGGGAGTCAGGGTGGAAATGACACCAGCCCAATAGGAAACACTGT
	Kogia_breviceps CCCAGAGGGAGTCAGGGTGGAAATGACACCAGCCCAACAGGAAACACTGT
	Physeter_macrocephalus CCCAGAGGGAGTCAGGGTGGAAATGACACCAGCCCAACAGGAAACACTGT
	Delphinapterus_leucas CCCAGAGGGAGTCAGGGTGGGAATGACACCAGCCCAACAGGAAACAGTGT
	Phocoena_phocoena CCCAGAGGGAGTCAGGGTGGAAATGACACCAGCCCAACAGGAAACAGTGT
	Tursiops_truncatus CCCAGAGGGAGTCAGGGTGGAAATGACACCAGCCCAACAGGAAACAGTGT
	Inia_geoffrensis CCCAGAGTGAGTCAGGGTGGAAATGACACCAGCCCAACAGGAAACAGTGT
	Pontoporia_blainvillei CCCAGAGGGAGTCAGGGTGGAAATGACACCAGCCCAACAGGAAACAGTGT
	Platanista_minor CCCAGAGGGAGTCAGGGTGGAAATGACACCAGCCCAACAGGAGACAGTGT
	Mesoplodon_bidens CCCAGAGGGAGTCAGGGTGGAAATGACACCAGCCTAACAGGAAACACTGT
	Bos_taurus CCCAGAGCGGGTCAAGGCGGAAATGACACCAGCCCAGCAGGAAACAATGG
	Equus_caballus CCCAGAGGCAGTCAGGGTGGAAATGACACCAGCCCAACAGGAAACAGTGG
	Myotis_lucifugus CCTGGAGGGCGTCCGGGTGGAAATGACACCAGCCCAACAGGMAACAGTGG
	Erinaceus_europaeus CCCAGAGGGAATCAGCCTGGAAACGACACCAATCCAGCTGGAAACGGTGG
	Canis_familiaris -----AGGGAGTCAGAGTGGAAATGACACCAGCCCAACAGGAAACAGTGG
	Felis_catus -----AGGGAATCAGGGCGGAAATGACACCAGCCCAACAGGAAACAGTGG
	Manis_pentadactyla CCAAGCAAGAGTCAGAGTGGAAATGATACCAGCCCAACTGCAAACA----
	Manis_tricuspis ??????????????????????????????????????????????????
	Amblysomus_hottentotus CCCGGAGGGAGTCAGGGCGGAAATRATACCGCCCCAGCAGGAAACAGT--
	Chrysochloris_asiatica CCTGGAGGGAGTCAGGGCGGAAATGACACGGCCCCAGCAGGAAACAGT--
	Echinops_telfairi GCCGGCGGGAGCCAGGTGGGAAACGACACCACCACCCCGGGACACGGC--
	Elephantulus_rufescens CCTGGAGCAAGTCAGGGTGGAAATGACACAAGCCCAGCAGGAAATGGT--
	Rhynchocyon_petersi CCTGGAGCAAGTCAGGGCAGAAATGACACAGCACCAATAGGAAACGGT--
	Orycteropus_afer CCTGCAGGGCGTCAGGGCAGAAA---CACCGCCCCAGCAGGAAACAGT--
	Dugong_dugon TCTGGAGGGAGTCAGGGAGGAAATGACACCACCCCAACAGGAAACAGT--
	Elephas_maximus CCTGGAGGGAGTAAGGGAGGAAATGACACCACCCCAACAGGAAACAGT--
	Loxodonta_africana CCTGGAGGGAGTAAGGGAGGAAATGACACCACCCCAACAGGAAACAGT--
	Heterohyrax_brucei TCTGGAGGGAATCATGGAGGAAACGACACCACCCTAACAGGAAACAGT--
	Procavia_capensis TCTGGCGGGAATCATGGAGGAAATGACACCACCCTAACAGGAAACAGT--
	Bradypus_tridactylus ??????????????????????????????????????????????????
	Choloepus_didactylus ??????????????????????????????????????????????????
	Choloepus_hoffmanni ??????????????????????????????????????????????????
	Myrmecophaga_tridactyla CCCAGAGGGAGT---GATGGAAATGAAACTATCCCAACAAGAAACAGTGT
	Tamandua_tetradactyla CCCAGAGGGAGT---GATGGAAATGAAACTAGCCCAACAAGAAA--GTGT
	Cyclopes_didactylus CCCAAAGGGAGT---GACAGAAATGAAACTAGCCCAATAAGAAA--GTGT
	Dasypus_novemcinctus ACTGGAGGGAGTCAGGGTGGAAATGGCACTAGTCCAACAGGAAACAGTGC
	Tolypeutes_matacus CCTGGAGGCAGTCGGGGTGGATATGACACTAGCCCAATAGGAAACAGTGC
	Chaetophractus_villosus CCTGGAGGGAGTCAGGGTGGAAATGACGCTAGCCCAACAGGAAACAGTGC
	Euphractus_sexcinctus CCTGGAGGGAGTCAGGGTGGAAATGACACTAGCCCAACAGGAAACAGTGG
	[ 201 211 221 231 241 ]
	[ | | | | | ]
	Lama_glama CCAGGGGCCTAACACTGTGAGCAACCCTACAGCTCAAAATGG--------
	Sus_scrofa CCAGGGGCCTAACCCTAGAAGCAACCCTACAGGTCAAAACGG--------
	Hippopotamus_amphibius CCAGAGGTCTAACACTGTGAGCAATCCTACAGCTCAAAACAG--------
	Eubalaena_glacialis CCAGGGGTCTAACACTGTGAGCAATCCTACAGCTCAAAACAG--------
	Eubalaena_australis CCAGGGGTCTAACACTGTGAGCAATCCTACAGCTCAAAACAG--------
	Megaptera_novaeangliae CCAGGGGTCTAACACTGTGAGCAATCCTACAGCTCAAAACAG--------
	Caperea_marginata CCAGGGGTCTAACACTGTGAGCAATCCTACAGCTCAAAACAG--------
	Eschrichtius_robustus CCAGGGGTCTAACACTGTGAGCAATCCTACAGCTCAAAACAG--------
	Kogia_sima CCAGGGGTCTAACACTGTGAGCAATCCTACAGCTCAAAACAG--------
	Kogia_breviceps CCAGGGGTCTAACACTGTGAGCAATCCTACAGCTCAAAACAG--------
	Physeter_macrocephalus CCAGGGGTCTAACACTGTGAGCAATCCTACAGCTCAAAACAG--------
	Delphinapterus_leucas CCAGGGGTCTAACACTGTGAGCAATGCTACAGCTCAAAACAG--------
	Phocoena_phocoena CCAGGGGTCTAACACTGTGAGCAATACTACAGCTCAAAACAG--------
	Tursiops_truncatus CCAGGGGTCTAACACTGTGAGCAATCCTACAGCTCAAAACAG--------
	Inia_geoffrensis CCAGGGGTCTAACACTGTGAGCAATCCTACAGCTCAAAACAG--------
	Pontoporia_blainvillei CCAGGGGTCTAACACTGTGAGCAATCCTACAGCTCAAAACAG--------
	Platanista_minor CCAGGGGTCTAACACTGTGAGCAATCCTACAGCTCAAAACAG--------
	Mesoplodon_bidens CCAGGGGTCTAACACTGTGAGCAATCCTACAGCTCAAAACAG--------
	Bos_taurus TCAGGACCCTAACACTGTGAGCAACCCTACAGTTCAAAACAA--------
	Equus_caballus CTATGGGCCAAACACTGTGAGCAACCGTACAGTTCAAAATGGGGTCATCC
	Myotis_lucifugus CCATGGGCCCAACACTGGGGGCAACCCTACAGCTCAAAATGGGGTCAATC
	Erinaceus_europaeus CCCTGGGTCAAACACTGTGAACAACCCTGCTGTTCAAAAC---------C
	Canis_familiaris CCCTGGCCCAAACACTGTGAGTAATCCTACGGCTCAAAACGGGGTTATCT
	Felis_catus CCATGGCCCAAACACTGTGAGTAATCCTACAGCTCAAAACGGGGTTATCT
	Manis_pentadactyla --------------CTGTGAGCAATCCTACAGCTCAAAATGGGGTTAT--
	Manis_tricuspis ??????????????????????????????????????????????????
	Amblysomus_hottentotus -AATGGTCAAAA------------CCCTACAGCTCAAAATGGGGTCATTT
	Chrysochloris_asiatica -AATGGCCCAAA------------CCCTACAGCTCAAAATGGGGTCATTT
	Echinops_telfairi -CCCGGCGCAAA------------CCCCACGGCGCAAGACGGGGTCGGTT
	Elephantulus_rufescens -CCTGGTCCAAACCCCGGGAGCAACC------CTCAACATGGAGTCATTT
	Rhynchocyon_petersi -CATAGTCCAAACCCTGAGGGCAACCCTACAGCTCAAAATGGGGTCATTT
	Orycteropus_afer -CATGGTACAAACCCTGGGAGTAATCCAACAGTTCAAGATGGGGTCATTT
	Dugong_dugon -CATGATCTAAACCCGGGGAGCAACCGTACAGCTCAAAATGGGGTCATTT
	Elephas_maximus -CAAGGTCCAAACCCAGGAAACGACCCTACATCTCAAAATGGG---ATTT
	Loxodonta_africana -CAAGGTCCAAACCCAGGAAACAACCCTACAGCTCAAAATGGG---ATTT
	Heterohyrax_brucei -CATGGCCCAAACTTGGGGAGCAACCCTACAGCTCAAAATGGGGTCATTT
	Procavia_capensis -CATGGCCCAAACTTGGGGAGCAACCCTACAGCTCAAAATGGGGTCATTT
	Bradypus_tridactylus ??????????????????????????????????????????????????
	Choloepus_didactylus ??????????????????????????????????????????????????
	Choloepus_hoffmanni ??????????????????????????????????????????????????
	Myrmecophaga_tridactyla CCA------------TGGGAGCAATCCTACATCTCAAAA-AGGGCTATCC
	Tamandua_tetradactyla CCA------------AGGGAGCAATCTTACATCTCAAAA-AGGGCTATCC
	Cyclopes_didactylus CCATGTGCGAAACCATGGGAGCAATCCTCTATCTCAAAACAGGGCTATCT
	Dasypus_novemcinctus CCATGTGCCAAATCCTGGGAACAATCCTACAGCTCAAAACGTGGCCACCC
	Tolypeutes_matacus CCGTGCACCAAACCCTGGGAACAATCTTACAGCTCAAAACGGGGCCAAAC
	Chaetophractus_villosus CCATGCGCCAAACCCTAGGAACAATCCTACAACTCAAAACGGGGCCACCC
	Euphractus_sexcinctus CCATGCGCCAAACCCTAGGAACAATCCTACAACTCAAAACGGGGCCACCC
	[ 251 261 271 281 291 ]
	[ | | | | | ]
	Lama_glama ----CCCTGTAGTTAATGTTTCAGGCCAGGGAGTTCCAAGAAGTCAAACC
	Sus_scrofa ----CCCTGCAGTTAATGTTTCAGGCCAGGGAGTTCCAAGAAGTCAAAGC
	Hippopotamus_amphibius ----CCCTGCAGTAAATGTTTCAGGCCAGGGAGTTCCAAGAAGTCAAATC
	Eubalaena_glacialis ----CCCTGCAGTAAATGTTTCAGGCCAGGGAGTTCCAAGAAGTCAAACC
	Eubalaena_australis ----CCCTGCAGTAAATGTTTCAGGCCAGGGAGTTCCAAGAAGTCAAACC
	Megaptera_novaeangliae ----CCCTGCAGTAAATGTTTCAGGCCAGGGAGTTCCAAGAAGTCAAACC
	Caperea_marginata ----CCCTGCAGTAAATGTTTCAGGCCAGGGAGTTCCAAGAAGTCAAACC
	Eschrichtius_robustus ----CCCTGCAGTAAATGTTTCAGGCCAGGGAGTTCCAAGAAGTCAAACC
	Kogia_sima ----CCCTGCAGTAAATGTTTCAGGCCAGGGAGTTCCAAGAAGTCAAACC
	Kogia_breviceps ----CCCTGCAGTAAATGTTTCAGGCCAGGGAGTTCCAAGAAGTCAAACC
	Physeter_macrocephalus ----CCCTGCAGTAAATGTTTCAGGCCAGGGAGTTCCAAGAAGTCAAACC
	Delphinapterus_leucas ----CCCTGCAGTAAATGTTTCAGGCCAGGGAGTTCCAAGAAGTCAAACC
	Phocoena_phocoena ----CCCTGCAGTAAATGTTTCAGGCCAGGGAGTTCCAAGAAGTCAAACC
	Tursiops_truncatus ----CCCTGCAGTAAATGTTTCAGGCCAGGGAGTTCCAAGAAGTCAAACC
	Inia_geoffrensis ----CCCTGCAGTAAATGTTTCAGGCCAGGGAGTTCCAAGAAGTCAAACC
	Pontoporia_blainvillei ----CCCTGCAGTAAATGTTTCAGGCCAGGGAGTTCCAAGAAGTCAAACC
	Platanista_minor ----CCCTGCAGTAAATGTTTCAGGCCAGGGAGTTCCAAGAAGTCAAACC
	Mesoplodon_bidens ----CCCTGCAGTAAATGTTTCAGGCCAGGGAGTTCTAGGAAGTCAAACC
	Bos_taurus ----CCCTGTAGTAAATGTTTCCGGCCAAGGAGTTCCAAGAAGTCAAACC
	Equus_caballus TACCCCCTACAGTTAATATTTCAGGCCAGGGAATACCAAGACGTCAAATC
	Myotis_lucifugus CACACCCTGCAGTTAATGTTTCAGGCCAGGGTCCACCAAGAAGTCAAATC
	Erinaceus_europaeus CATCCTCTACAGTTAACATTTCAGGCCAGGGAATACCAAGAAGTCAAATA
	Canis_familiaris CACCCGCTACAGTTAATATTTCAGGCCAGGGAGTACCAAGAACTCAAATC
	Felis_catus CACCCCCTACAGTTAATGTTTCAGGCCAGGGAGTACCAAGAACTCAAATC
	Manis_pentadactyla ----CCCTACAGTTACTATTTCAGGCCTGGGAGTGCC---AAGTAGAATT
	Manis_tricuspis ??????????????????????????????????????????????????
	Amblysomus_hottentotus CACCCCCTACAGTTAATGTTTCAAACCAGGGAGTACCAGGAAGTCAAATC
	Chrysochloris_asiatica CACCCCCTACAGTTAATATTTCAAACCAGGGAGTACCAGGAAGTCAAATC
	Echinops_telfairi CACCCCCGGCAGTGAATGCTTCCAATCAGGGGGGCCCGGGAAACCGAACG
	Elephantulus_rufescens CACCCGCTACAGTTAACATTTCAAACCAGGGAGTACCACGGACCCAAACT
	Rhynchocyon_petersi TACCCACTACAGTTAATATTTCAAACCAGGGAGTACCACGAAACCACATT
	Orycteropus_afer CACCACCTACCATTAATATCTCAAACCAGGGAGTACAAGGAAATCAAATC
	Dugong_dugon CTCCCTCTACAGTTAATGTTTCAAACCAGGGAGCATCAAGAATTCAAATT
	Elephas_maximus CTCCCCCTACGGTTAATGTTTCAAACCAGGGAGTAGCAAGAAGTCAAATT
	Loxodonta_africana CTCCCCCTACGGTTAATGTTTCAAACCAGGGAGTAGCAAGAAGTCAAATT
	Heterohyrax_brucei CTCCCTCTACAGCTAATGTTTCAAACCAGGGAGTACCACGAAGTCAAAAT
	Procavia_capensis CTCCCTCTACAGCTAATGTTTCAAACCAGGGAGTACCACGAAGTCAAAAT
	Bradypus_tridactylus ??????????????????????????????????????????????????
	Choloepus_didactylus ??????????????????????????????????????????????????
	Choloepus_hoffmanni ??????????????????????????????????????????????????
	Myrmecophaga_tridactyla TATCACCTGCTATTAGTGTTTCAGCCGAGGGAATGCCAATAAGTCACATC
	Tamandua_tetradactyla CATCACCTGCTATTAGTGTTTCAGCAGAGGGAATGCCAATAAGTCAAGTC
	Cyclopes_didactylus CATCCCCTGCAATTAATGTTTCAGGCCAGAGAATGCCAATAAGTCAAATC
	Dasypus_novemcinctus CATCCCCTCCAATTTATGTTTCAGGCCAGGAAATGCCAAGAAGTCAAATA
	Tolypeutes_matacus CATCCCCTGCAATTAATGTTTCAGGCCAGGAAATGCCAAGAAGTCAAATC
	Chaetophractus_villosus CATCCCCTGCAATTAATGTTTCAGGCCAGGAAATGCCAAGAAGTCAAATC
	Euphractus_sexcinctus CATCCCCTGCAATTAATGTTTCAGGCCAGGAAATGCCAAGAAGTCAAATC
	[ 301 311 321 331 341 ]
	[ | | | | | ]
	Lama_glama CCATGGGGACCAAGTCAGACAAATTTTCATGAAAATTATCCAAATCCTAA
	Sus_scrofa CCATGGGGACCAAGGCAGACAATTATTCATGAAAATTATCCAAATCCTAA
	Hippopotamus_amphibius CCATGGGGACCACATCAGACAAATATTCATGAAAATTATCCAAATCCTAA
	Eubalaena_glacialis CTACGGGGACCAAGTCAGACAAATATTCATGAAAATTATCCAAATCCTAA
	Eubalaena_australis CTACGGGGACCAAGTCAGACAAATATTCATGAAAATTATCCAAATCCTAA
	Megaptera_novaeangliae CCACGGGGACCAAGTCAGAMRAATATTCATGAAAATTATCCAAATCCTAA
	Caperea_marginata CCACGGGGACCAAGTCAGACAAATATTCATGAAAATTATCCAAATCCTAA
	Eschrichtius_robustus CCACGGGGACCAAGTCAGACAAATACTCATGAAAATTATCCAAATCCTAA
	Kogia_sima CCACGGGGACCAAGTCAGACAAATATTCATGAAAATTATCCAAATCCTAA
	Kogia_breviceps CCATGGGGACCAAGTCAGACAAATATTCATGAAAATTATCCAAATCCTAA
	Physeter_macrocephalus CCACGGGGACCAAGTCAGACAAATATTCATGAAAATTATCCAAATCCTAA
	Delphinapterus_leucas CCACGGGGACCAAGTCAGACAAATATTCATGAAAATTATCCAAATCCTAA
	Phocoena_phocoena CCACGGGGACCAAGTCAGACAAATATTCATGAAAATTATCCAAATCCTAA
	Tursiops_truncatus CCACAGGGACCAAGTCAGACAAATATTCATGAAAATTATCCAAATCCTAA
	Inia_geoffrensis CCACGGGGACCAAGTCAGACAAATATTCATGAAAATTATCCAAATCCTAA
	Pontoporia_blainvillei CCACGGGGGCCAAGTCAGACAAATATTCATGAAAACTATCCAAATCCTAA
	Platanista_minor CCACGGGGACCAAGTCAGACAAATATTCATGAAAATTATCCAAATCCTAA
	Mesoplodon_bidens CCACGGGGACCAAGTCAGACAAATATTCATGAAAATTATCTAAATCCTAA
	Bos_taurus CCGTGGAGACCAAGTCAGACAAATATTCATGAAAATTATCCATATCCTAA
	Equus_caballus CCATGGAGACCAAGTCAGCCAAAGATTCATGAAAATTACCCAAATCCTAA
	Myotis_lucifugus CCATGGGGCTCAGGTCAGCCAAATATTCGTGAAAATTACCCAAATCCTAA
	Erinaceus_europaeus CCCCTGGGACGAAGGCAGCCAAATTTTCATGGAAATTATCCAAATCCCAA
	Canis_familiaris TCATGGGGACCAAATCAGCCAAATATTCATGAAAATTATCCAAATCCTAA
	Felis_catus TCATGGGGACCAAGTCAGCCAAATATTTATGAAAACTATCCAAATCCTAA
	Manis_pentadactyla CCATGGGGACCAAGTCAGCCAAATATTCATGAAAATTATCCAAATCCTAA
	Manis_tricuspis ??????????????????????????????????????????????????
	Amblysomus_hottentotus CCTTGGGGACCAAGACAGCCAAATAATCATGACAATTATCCAAAT-----
	Chrysochloris_asiatica CCTTGGGGACCAAGACAGCCAAATTATCATGACAATTATCCAAAT-----
	Echinops_telfairi CCCTGGGGCCCGCGGCAGCCAAACGTTTATGGAAATTATCCCAATCGGAA
	Elephantulus_rufescens CCATGGGGACCACGCCAGCCCAATATTTATGAAAATTATCCAAATCCTAA
	Rhynchocyon_petersi CCATGGGGACCAAGCCAGCCACATATTCATGGAAATTATCCAAACCCTGG
	Orycteropus_afer CCATGGGGACCAAGTCAGCCAAACAGTCATGAAAATTATCCAATTCCTAG
	Dugong_dugon CCATGGGGACAAATTCACCCAAATATTTATGAAAATTATCCACATCCTAG
	Elephas_maximus CCATGGAGACAAAGTCACCCAAATATTCATGAAAATTATCCACATCCTAG
	Loxodonta_africana CCATGGAGACAAAGTCACCCAAATATTCATGAAAATTATCCACATCCTAG
	Heterohyrax_brucei CCATGGGGACCAAGTTACCCAAATATTCATGAAAATTATCCATATCCTGG
	Procavia_capensis CCATGGGGACCAAGTTACCCAAATATTCAYGAAAATTATCCATATCCTGG
	Bradypus_tridactylus ??????????????????????????????????????????????????
	Choloepus_didactylus ??????????????????????????????????????????????????
	Choloepus_hoffmanni ??????????????????????????????????????????????????
	Myrmecophaga_tridactyla CCATGGGGGCCAAGTCAACCAAATATTCATGAAAACTATCCAAATCCTAA
	Tamandua_tetradactyla CCAYGGGGGCCAAGTCAACCAAATATTCATGAAAACTATCCAAATCCTAA
	Cyclopes_didactylus CCATGGGG---------ACCAAATATTCATGAAAATTATCCAAATCCTAA
	Dasypus_novemcinctus CCTTGGAGACCAAGTCAGTCAAATATTCATGAAAAGTATCCAAATCCTAA
	Tolypeutes_matacus CCTTGGGGACCAAGT---CCAAATATTTGTGAAAATTATCCATACCCTAA
	Chaetophractus_villosus CCYTGGAGACCAAGG--------------------TTATCCAAATCCTAA
	Euphractus_sexcinctus CCTTGGGGACCAAGG--------------------TTATCCAAATCCTAA
	[ 351 361 371 381 391 ]
	[ | | | | | ]
	Lama_glama CATTCGAAGTTTTCCTGCAAGAAGACAATGGCGTCCTACTGGTACTGCCA
	Sus_scrofa CATCCGAGGTTTTCCTGCAAGAAGACAATGGCGTCCTCCTGGTCCTGCTA
	Hippopotamus_amphibius CACCCGAAGTTTTCCTGCAGGAAGACAATGGCGTCCTACTGGCACYGCTA
	Eubalaena_glacialis CATCCAAAGTTTTCCTGCAGGAAGACAATGGCGACCTACTGGCACCATTA
	Eubalaena_australis CATCCAAAGTTTTCCTGCAGGAAGACAATGGCGACCTACTGGCACCATTA
	Megaptera_novaeangliae CATCCGAAGTTTTCCTGCAGGAAGACAATGGCGACCTACTGGCACCGTTA
	Caperea_marginata CATCCGAAGTTTTCCTGCAGGAAGACAATGGCGACCTACTGGCACTGTTA
	Eschrichtius_robustus CATCCGAAGTTTTCCTGCAGGAAGACAATGGCGACCTACTGGCACCGTTA
	Kogia_sima CATCCGAAGTTTTCCTGCAGGAAGACAATGGCGACCTACTGGCACCGCTA
	Kogia_breviceps CATCCGAAGTTTTCCTGCAGGAAGACAATGGCGACCTACTGGCACCGCTA
	Physeter_macrocephalus CATCCGAAGTTTTCCTGCAGGAAGACAATGGCGACCTACTGGCACCGCTA
	Delphinapterus_leucas CATCCATAGTTTTCCTGCAGGAAGACAATGGCGACCTACTGGCACCGCTA
	Phocoena_phocoena CATCCGTAGTTTTCCTGCAGGAAGACAACGGCGACCTACTGGCACCGCTA
	Tursiops_truncatus CATCCGTAGTTTTCCTGCAGGAAGACAATGGCGACCTACTGGCACCGCTA
	Inia_geoffrensis CATCCGTAGTTTTCCTGCAGGAAGACAATGGCGACCTACTGGCACCGCTA
	Pontoporia_blainvillei CATCCGTAGTTTTCCTGCAGGAAGACAATGGCGACCTACTGGCACCGCTA
	Platanista_minor CATCCGAAGTTTTCCTGCAGGAAGACAATGGCGACCTACTGGCACCGCTA
	Mesoplodon_bidens CATCCAAAGTTTTCCTACAGGAAGACAATGGCGACCTACTGGCACCACTA
	Bos_taurus CATTCGAAATTTTCCTGCAGGAAGACAATGGCATCCTACTGGTACCTCTA
	Equus_caballus CATCCGAAATTTTCCTGCAAGAAGACAATGGCGTCCCACTGGTACCGCCA
	Myotis_lucifugus CTTTCCAAGTTTTCCTGTGGGAAGACAATGGCGTCCCACTGGTACCACCG
	Erinaceus_europaeus CATCCGAAATTATCCTGCAGGAAGACAATGGCGTCCCACTGGTACAATCC
	Canis_familiaris CATCCGAAATTTTCCTGCAGGGAGACAATGGCGTCCCACTGGTACTTTCA
	Felis_catus CATCCGAAATTTTCCTGCAGGAAGACAATGGCGTCCCACTGGTACTATCA
	Manis_pentadactyla TATCCAAAGTTTTCCTGCAGGAAGACAATGGTGTCCTATTGGTACCACCA
	Manis_tricuspis ??????????????????????????????????????????????????
	Amblysomus_hottentotus ----CGTGGTTTTCCAACAAGAAGACAATGGCGTCCCACTGGTACTGCCA
	Chrysochloris_asiatica ----CGAGGTTTTCCAACAGGAAGACAATGGCGTCCCACTGGTACTGCCT
	Echinops_telfairi CGGCCGAGGTGTTCCTGCGGGAAGACAGTGGCGCCCCGCGGGGCCCGCCG
	Elephantulus_rufescens CAACCGAGGTTTCCCTAACAGAAGACAATGGCGTCCCACTGGTACTGTGA
	Rhynchocyon_petersi CATCCGAACTTTTCCTACCGGAAGACAATGGCGTCCCACTAGTACTGTCA
	Orycteropus_afer TGTCCAAGGTTTTCCTACAGGAAGACAATGGCATCCCACTGGTACCACCA
	Dugong_dugon TGTCCAAGGTTCTCCTACAGGAAGACAATGGCGTCCCACTGGTACTGCCA
	Elephas_maximus TGTCCGAGGTTTTCCTACAGGACGACAATGGCGTCCTACTGGTACTGCCA
	Loxodonta_africana CGTCCGAGGTTTTCCTACAGGACGACAATGGCGTCCTACTGGTACTGCCA
	Heterohyrax_brucei TGCCCAAGGTTTTCCTATAGCAAGACAGTGGCGTCCCATTGGTACTGCCA
	Procavia_capensis TGCCCAGGGTTCTCCTATAGCAAGACAATGGCGTCCCATTGGTACTGCCA
	Bradypus_tridactylus ??????????????????????????????????????????????????
	Choloepus_didactylus ??????????????????????????????????????????????????
	Choloepus_hoffmanni ??????????????????????????????????????????????????
	Myrmecophaga_tridactyla CGTC---GGTTTTTCTGCAAGAAGACAA---TGTTCCACTGGTACCGCTG
	Tamandua_tetradactyla CATT---GGTTTTTCTGCAAGAAGACAA---TGTTCCACTGGTACCACTG
	Cyclopes_didactylus TATC---GATTTTTCTGCAAGAAGACAATGGTGTCACACTGGTACTGCCA
	Dasypus_novemcinctus CATCCGAGATTTTCCTGCAAGAAGACCATGGCATCCCTCTGGCAACGTCA
	Tolypeutes_matacus CATCCAAGGTTTTCCTGCAAGAAGACAATGGTGTCCCACTGGCACCGCCG
	Chaetophractus_villosus CATTCAAGGTTTTTCTGCAAGAAGACACTGGCGTCCCTCTGACTCCGCCA
	Euphractus_sexcinctus CATTCAAGGTTTTTCTGCAAGAAGACACTGGCGTCCCTCTGGCTCCGCCA
	[ 401 411 421 431 441 ]
	[ | | | | | ]
	Lama_glama TGGGGCACAGGCAGAATGGGCCTTTTTACCGAAATCAACAAATTCAAAGG
	Sus_scrofa TGGGGCACAGGCGTAATGGGCCTTTTTACCGAAATCAACAAATTCAAAGG
	Hippopotamus_amphibius TGGGGCACAGACGTAATGGGCCTTTTTACCGAAATCAACAAATTCAAAGG
	Eubalaena_glacialis TGGGGCACAGACGTAATGGGCCTTTTTACGGAAATCAACAAATTCAAAGG
	Eubalaena_australis TGGGGCACAGACGTAATGGGCCTTTTTACGGAAATCAACAAATTCAAAGG
	Megaptera_novaeangliae TGGGGCACAGACGTAATGGGTCTTTTTACCGAAATCAACAAATTCAAAGG
	Caperea_marginata TGGGGCACAAACGTAATGGGTCTTTTTACCGAAATCAACAAATTCAAAGG
	Eschrichtius_robustus TGGGGCACAGACGTAATGGGCCTTTTTACCGAAATCAACAAATTCAAAGG
	Kogia_sima TGGGGCACAGACGTAATGAGCCTTTTTACCGAAATCAACAAATTCAAAGG
	Kogia_breviceps TGGGGCACAGACGTAATGAGCCTTTTTACCGAAATCAACAAATTCAAAGG
	Physeter_macrocephalus TGGGGCACAGACGTAATGGGCCTTTTTACCAAAATCCACAAATTCAAAGG
	Delphinapterus_leucas TGGGGCACAAACGTAATGGGCCTTTTTACCGAAATCGACAAATTCAAAGG
	Phocoena_phocoena TGGGGCACAAACGTAATGGGCCTTTTTACCGAAATCAACAAATTCAAAGG
	Tursiops_truncatus CGGGGCACAAACGTAATGGGCCTTTTTACCGAAATCAACAAATTCAAAGG
	Inia_geoffrensis TGGGGCACAAACGTAATGGGCCTTTTTACCGAAATCAACAAATTCAAAGG
	Pontoporia_blainvillei TGGGGCACAAACCTAATGGGCCTTTTTACCGAAATCAACAAATTCAAAGG
	Platanista_minor TGGGGCACAGACGTAATGGGCCTTTTTACCGAAATCAACAAACTCAAAGG
	Mesoplodon_bidens TGGGGCACAGACGTAATGGGCCTTTTTACCAAAATCAACAAATTCAAAGG
	Bos_taurus TGGGGAACAGACGTAATGGGCCTTTTTACCGAAATCAACAAATTCAAAGG
	Equus_caballus CAGGGAATAGACAGAATGGGCCTTTCTACCGAAATCAA---GTTCAAAGG
	Myotis_lucifugus TGGGACACAGACAGAATGGGCCTTTTTACCGAAATCCA---GTCCAAAGG
	Erinaceus_europaeus TGGGTCATAGGCAGAACTGGCCATTCTACAGAACTCAACAAGTTCAAGGG
	Canis_familiaris TGGGGCACAGACAGAATGGGCCTTTTTACCGAAATCAACAGGTACAAAGG
	Felis_catus TGGGGCGTAGACAGAATGGGCCTTTTTACAGAAATCAACAGGTCCAAAGG
	Manis_pentadactyla TGAGGCACAGACAGAATGGGCCTTTTTACCAAAACCAGCAAGTTCAAAGG
	Manis_tricuspis ??????????????????????????????????????????????????
	Amblysomus_hottentotus TAGGGCCCAGACAGAACAGGCCTTTTTACCGAAATCAACAAGTTCAAAGG
	Chrysochloris_asiatica TAGGGCCCAGACAGAACAGGCCTTTTTACAGAAATCAACAAGTTCAAAGG
	Echinops_telfairi CGGGGCACAGGCCCTATGGGCATTTTTACCGAACTCACCAGGTGCCCAGG
	Elephantulus_rufescens TAGGGCAGAGACAGAATGGGCCTTTTTACAGAAATCCACAAGTTCAAAGG
	Rhynchocyon_petersi TGGGGCACAGACAGAATGGGCCCTTTTACAGAAATCCACAAATTCAAAGA
	Orycteropus_afer TGGGTCRTGGACAAAATGGGCCTTTTTACCGACATCAACAAGTTCAAAGG
	Dugong_dugon TGGGTCACAGACAGAATGGGCCTTTTTACCGAAATCAACAAGTTCACAGG
	Elephas_maximus TGGGTCACAGACAAAATGGGCCTTTTTACCGAAATCAACAAGTTCAAAGG
	Loxodonta_africana TGGGTCACAGACAGAATGGGCCTTTTTACCGAAATCAACAAGTTCAAAGG
	Heterohyrax_brucei TGGGCCACAGACAGAATGGGCCTTTTTACCGAAATCAACAAGTTCAAAGG
	Procavia_capensis TGGGCCACAGACAGAATGGGCCTCTTTACCGAAATCAACAGGTTCAAAGG
	Bradypus_tridactylus ??????????????????????????????????????????????????
	Choloepus_didactylus ??????????????????????????????????????????????????
	Choloepus_hoffmanni ??????????????????????????????????????????????????
	Myrmecophaga_tridactyla TGGGACACAGA---AACGG-CCTTATTACCTAAATCAGCA-GTTCAAAGG
	Tamandua_tetradactyla TGGGACACAGA---AACGG-CCTTATTACCTAAATCAGCA-GTTCAAAGG
	Cyclopes_didactylus TGGGACACAGACAGAATGG-CCT--CTACCGAAATCAACA-GTTCAAAGG
	Dasypus_novemcinctus TGGGACACAGAGAGAATGGACCTTTTTATCGAAATCAA---GTTCAAAGG
	Tolypeutes_matacus TGGRACACAGACAGAGTGGACCTTATTACCAAAATCAACAAGTTCAAAGG
	Chaetophractus_villosus TGGGACAGAGACAGAAT---CCTTATTACCAAAATCAACAAGTTCAAAGG
	Euphractus_sexcinctus TGGGACACAGACAGAAT---CCTTATTACCAAAATCAACAAGTTCAAAGG
	[ 451 461 471 481 491 ]
	[ | | | | | ]
	Lama_glama GGTCCTCGGTGGAACTCCTTTGCTTTGGAAGGAAAACAAGCAGTTCATCC
	Sus_scrofa GGTCCTCGGTGGAACTCTTTTACTTTGGAAGGCAAACAAGCAGTTCGTCC
	Hippopotamus_amphibius GGTCCTCGGTGGAACTCCTTTGCTTTGGAAGGCAAACAAGCAGTTCGTCC
	Eubalaena_glacialis GGTCCCTGGTGGAACTCCTTTGCTTTGGAAGGCAAACAAGCAGTTCGTCT
	Eubalaena_australis GGTCCCTGGTGGAACTCCTTTGCTTTGGAAGGCAAACAAGCAGTTCGTCT
	Megaptera_novaeangliae GGTCCCTGGTGGAACTCCTTTGCTTTGGAAGGCAAACAAGCAGTTCGTCT
	Caperea_marginata GGTCCCTGGTGGAACTCCTTTGCTTTGGAAGGCAAACAAGCAGTTTGTCT
	Eschrichtius_robustus GGTCCCTGGTGGAACTCCTTTGCTTTGGAAGGCAAACAAGCAGTTCGTCT
	Kogia_sima GGTCCCCGGTGGAACTCCTTTGYTCTGGAAGGCAAACAAGCAGTTCATCC
	Kogia_breviceps GGTCCCCGGTGGAACTCCTTTGCTCTGGAAGGCAAACAAGCAGTTCATCC
	Physeter_macrocephalus GGTCCCCGGTGGAACTCCTTTGCTTTGGAAGGCAAACAAGCAGTTCATCC
	Delphinapterus_leucas GGTCCCTGGTGGAACTCCTTTGTTTTGGAAGGCAAACAAGCAGTTCGTCC
	Phocoena_phocoena GGTCCCCGGTGGAACTCCTTTGTTTTGGAAGGCAAACAAGCAGTTCGTCC
	Tursiops_truncatus GGTCCCCGGTGGAACTCCTTTGTTTTGGAAGGCAAACAAGCAGTTCGCCC
	Inia_geoffrensis GGTCCCCGGTGGAACTCCTTTGTTTTGGAAGGCAAACAAGCAGTTCGTCC
	Pontoporia_blainvillei GGTCCCCGGTGGAACTCCTTTGTTTTGGAAGGCAAACAAGCAGTTCGCCC
	Platanista_minor GGTCCCCGGTGGAACTCCTTTGCTTTGGAAGGCAAACAAGCAGTTCGTCC
	Mesoplodon_bidens GGTCCCCGGTGGAACTCCTTTGCTTTGGAAGGCAAACAAGCAGTTCGTCC
	Bos_taurus GCTCCTCGGTGGAACTCCTTTGTTTTGGAAGGCAAACAAGCAATTCGTCT
	Equus_caballus GATCCTCAGTGGAACTCCTTTGCTTGGGAGGGCAAACGAACAGTTCATCC
	Myotis_lucifugus GGTCCTCGGTGGAACTCCTATGCTTGGGAAGGCAAGCAAGCTGTTCGTCC
	Erinaceus_europaeus AGTCCTCGGTGGCACTCATTTGCTTTGGAAAACAAACAAGCACTTCGTCC
	Canis_familiaris GGGCCTCGGTGGAACTCCTTTGCTTTGGAACGCAAACAAGCAATGCGTCC
	Felis_catus GGTCCTCGGTGGAACTCCTTTGCTTTGGAAGGCAAACAAGCATTTCGTTC
	Manis_pentadactyla GTTCCTCAGCAGAACTCTTTTGCTTGGGAAGGCAAACAAGCAGTTCATTC
	Manis_tricuspis ??????????????????????????????????????????????????
	Amblysomus_hottentotus GGTCCTCAGTGGAACGCCTTTACTTTGGAAGGCAAACAAGTAGCTCGCCA
	Chrysochloris_asiatica GGTCCTCAGTGGAACGCCTTTACTTTGGAAGGCAAACAAATAGCTCGCCA
	Echinops_telfairi GGTCCTCGTCGCAACACCTTCGCTTGGGCAGGCAAACAAGCGCCCTGGCC
	Elephantulus_rufescens GGTCCTAGGTGGAACACCTTTGCTATGGTAGGCAAACAAGCAGCTCGTCC
	Rhynchocyon_petersi GGGCCTAGGTGGAACCCCTTTACTATGGAAGGCAAACAAATAGCTCGTCC
	Orycteropus_afer GGTCCTCGGTGGAGCTCCTTTACCTTGGAAGGCAAACTAGCAGCTCRTCC
	Dugong_dugon GGTCCTCGGTGGAACTCCTTTACTTTGGAAGGCAAACAAGCAGCTCGTCC
	Elephas_maximus GGTGCTCGGTGGAACTCCTTTACTTTGGAAGGCAAACAAGCAGCTCGTCC
	Loxodonta_africana GGTGCTCGGTGGAACTCCTTTACTTTGGAAGGCAAACAAGCAGCTCGTCC
	Heterohyrax_brucei GGTCCTCGGTGGAACTCCTTTACTTTGGAAGGCAAACCAGCAGCTCGTCC
	Procavia_capensis GGTCCTCGGTGGAACTCCTTTACTTTGGAAGGCAAACCAGCAGCTCGTCC
	Bradypus_tridactylus ??????????????????????????????????????????????????
	Choloepus_didactylus ??????????????????????????????????????????????????
	Choloepus_hoffmanni ????????????????CCTTTGCTCTTGAAAGCAAACAAGCAGTTTGTCC
	Myrmecophaga_tridactyla GGTTCTCAG---AATTCTTTTACCCTGGAAAGCAAACAAGCAGTTTATCT
	Tamandua_tetradactyla GGTTCTCCG---AATTCTTTTACCCTGGAAAGCAAACAAGCAGCTTATCT
	Cyclopes_didactylus GGTCCTCGGTGGAATTCCTTTGCTCCGGAAAGCAAACAAGCAGTTCATCC
	Dasypus_novemcinctus GGTCCTCGGTGGAACTCCTTTGCTCTGGAAAGTAAAAAAGCAGTTCTCCT
	Tolypeutes_matacus GGTCCTCAG---AACTCCTTTGCTCTGAGAAGCAAACAAGCAGTTCACCC
	Chaetophractus_villosus GGTCCTCAATGGARCTCCTTTGCTCTGGAAAGCAAACAAGCAGTTCGCCC
	Euphractus_sexcinctus GGTCCT---TGGAACTCCTTTGCTCTGGAAAGCAAACAAGCAGTTCTCCC
	[ 501 511 521 531 541 ]
	[ | | | | | ]
	Lama_glama AGGATATCCATTATATCGCAAAGCTTATGCTTCTACTGCAAGAGGCAATG
	Sus_scrofa AGGATATCCAACATATCGCAGAGTTTATGGTTCTACTGCAAGAAGTAATC
	Hippopotamus_amphibius AGGATATCCAATATATCGCARAGCTTATGCTTCCACTGCAAGAGACAATT
	Eubalaena_glacialis AGGATATCCAATATATCGCAGAGCTTATGCTTCCACTGCAAGAAGCAATT
	Eubalaena_australis AGGATATCCAATATATCGCAGAGCTTATGCTTCCACTGCAAGAGGCAATT
	Megaptera_novaeangliae AGGATATCCAATATATCGCAGAGCTTATGCTTCCACTGCAAGAGGCTATT
	Caperea_marginata AGGATATCCAATATATCGCAGAGCTTATGCTTCCATTGCAAGAGGCAATT
	Eschrichtius_robustus AGGATATCCAATATATCCCAGAGCTTATGCTTCCACTGCAAGAGGCAATT
	Kogia_sima AGGATATCCAATATATCGCAGAGCTTATGCTTCCACYGCAAGAGGCAATT
	Kogia_breviceps AGGATATCCAATATATCGCAGAGCTTATGCTTCCACTGCAAGAGGCAATT
	Physeter_macrocephalus AGGATATCCAATATATCGCAGAGCTTATGCTTCCACTGCAAGAGGAAATT
	Delphinapterus_leucas AGGATATCCAATATACCGCAGAGCTTATGCTTCCACTGCAAGAGGCAACT
	Phocoena_phocoena AGGATATCCAATATACCGCAGAGCTTATGCTTCCACTGCAAGAGGCAACT
	Tursiops_truncatus AGGATATCCAATATACCGCAGAGCTTATGCTTCCACTGCAAGAGGCAACT
	Inia_geoffrensis AGGATATCCAATATACCGCAGAGCTTATGCTTCCACTGCAAGAGGCAATT
	Pontoporia_blainvillei AGGATATCCAATATACCGCAGAGCTTATGCTTCCACTGCAAGAGGCAATT
	Platanista_minor AGGATATCCAATATATCGCAGAGCTTATGCTTCCACTGCAAGAGGCAATT
	Mesoplodon_bidens AGGATATCCAATATATCGCAGAGCTTATGCTTCCACTGCAAGAGGCAATT
	Bos_taurus AGGATATCCAATATATCGCAGAGCTTATGCCTCCACCGTAAGGGGCAATT
	Equus_caballus AGGAAATCCAATTTATCGCAAATCTTATACTCCCACTACAAGAGGCAATT
	Myotis_lucifugus AGGAAATCCAATTTATCACAGACCGTATGCTTCCACTGCAAGRGGCAATT
	Erinaceus_europaeus AGGAACTCCATTTTACCGCAAAGCTTATGCTTCCACTGCAAGAGGCAATT
	Canis_familiaris AGGAAATCCAATCTATCGTAAGGCTTATGCTTCTACTGCGAGAGGGAATT
	Felis_catus AGGAAATCCAATTTATCGCAAAGCTTATGCTTCTACTGCAAGAGGCAATT
	Manis_pentadactyla AGGAAATCCAATTTATCACAAAACTTATACTTCCACTGT-AGAGACAATT
	Manis_tricuspis ??????????????????????????????????????????????????
	Amblysomus_hottentotus AGGATATCCAGCTTTCCACAAAGCTTATGCTTCCATTTCAAGAAGTAATT
	Chrysochloris_asiatica AGGATATCCAGCTTTTCACAAAGCTTATGCTTCCATTTCAAGAAGTAATT
	Echinops_telfairi GGGAAACCCAGCTTATCGCAAAGCGTACGCTTCGATTTCCAGAGGCAATG
	Elephantulus_rufescens AAACAATCCAGTTTATCGCAGAGCTTATCCTTCCACTGCGAGAGGGAATT
	Rhynchocyon_petersi AAACAATCCAATTTATCGCAGAGCTTATGCTTCTACTGCAAGAGGTAATT
	Orycteropus_afer AGGAAATCCAGCTTATCTCAAAGCTTACCCTTCCACTTCAAGAGTTAATT
	Dugong_dugon AGGAAATCCAGCTTATCGCAAAGCTTACCCTTCCATTTCAAGAGGTAATT
	Elephas_maximus AGGAAATCCAGCTTATCGCAAAGCTTACCCTTCCATTTCAAGAGGTAATT
	Loxodonta_africana AGGAAATCCAGCTTATCGCAAAGCTTACCCTTCCATTTCAAGAGGTAATT
	Heterohyrax_brucei AGGAAATCCAGCTTATCAAAAAGCTTACCCTTCCATTTCAAGAGGTAATT
	Procavia_capensis AGGAAATCCAGCTTATCAAAAAGYTTACCCTTCCATTTCAAGAGGTAATT
	Bradypus_tridactylus ??????????????????????????????????????????????????
	Choloepus_didactylus ??????????????????????????????????????????????????
	Choloepus_hoffmanni AGGAAATCCACAT---CACAAAGTTTGCCCTTCTACTTCACAACATAATT
	Myrmecophaga_tridactyla AGAAAATGCAACTTATCACAAAATTTACCCTTCTA-TTCACAAGGTAATT
	Tamandua_tetradactyla AGAAAATGCAACTTATCACAAAATTTACCCTTCTA-TTCACAAGGTAATT
	Cyclopes_didactylus AGAAAATGCAGCCTATCTCAAAGTTTTCCCTTCTATTTCACAAGGTAATT
	Dasypus_novemcinctus AGGAAATCCAGCTTATCACAAAGTTTGCCCTTCTATTTCACGAGGTAGTC
	Tolypeutes_matacus AGGAAATCCAGCTTATGGCAAAGTTTACCCTTCTACTTCACGAGATAATT
	Chaetophractus_villosus AGGAAATCCAGCTTATGGAAAAGTTTACCCTTCTACTTCACAAGGTAATT
	Euphractus_sexcinctus AGGAAATCCAGCT---GGAAAAGTTTACCCTTATACTTCACAAGGTAATT
	[ 551 561 571 581 591 ]
	[ | | | | | ]
	Lama_glama CTCTCAATTATGCAGGAAATCCAGTGAATTTCAGAAGAAAGCCACAGGGA
	Sus_scrofa CCCCCAATTATGCAGGAAATTCAGCGAATCTCAGAAGAAAGCCTGAGGGG
	Hippopotamus_amphibius CCCCAAATTACGCAGGAAATCCAGCAAATTTCAGAAGAAAGCCCGAGGAG
	Eubalaena_glacialis CTCCCAATTATGCAGGAAATCCAGCAAATTTCAGAAGAAAGCCTGAAGGG
	Eubalaena_australis CTCCCAATTATGCAGGAAATCCAGCAAATTTCAGAAGAAAGCCTGAAGGG
	Megaptera_novaeangliae CTCCCAATTATGCAGGAAATCCAGCAAATTTCAGAAGAAAGCCTGAAGGG
	Caperea_marginata CTCCCAATTATGCAGGAAATCCAGCAAATTTCAGAAGAAAGCCTGAAGGG
	Eschrichtius_robustus CTCCCAATTATGCAGGAAATCCAGCAAATTTCAGAAGAAAGCCTGAAGGG
	Kogia_sima CTCCCATTTATGCAGGAAATCCAGCAAATTTCAGAAGAAAGCCTGAAGGG
	Kogia_breviceps CTCCCATTTATGCAGGAAATCCAGCAAATTTCAGAAGAAAGCCTGAAGGG
	Physeter_macrocephalus CTCCCAATTATGCAGGAAATCCAGCAAATTTCAGAAGAAAGCCTGAAGGG
	Delphinapterus_leucas CTCCCAATTATGCAGGAAATGCAGCAAATTTCAGAAGAAAGCCTGAAGGG
	Phocoena_phocoena CTCCTAATTATGTAGGAAATCCAGCAAATTTCAGAAGAAAGCCTGAAGGG
	Tursiops_truncatus CTCCCAATTATGCAGGAAATCCAGCAAATTTCAGAAGAAAGCCTGAAGGG
	Inia_geoffrensis CTCCCAATTATGCAGGAAATCCAGCAAATTTCAGAAGAAAGCCTGAAGGG
	Pontoporia_blainvillei CTCCCAATTACGCAGGAAATCCAGCAAATTTCAGAAGAAAGCCTGAAGGG
	Platanista_minor CTCCCAATTATGCAGGAAATCCAGCAAATTTCAGAAGAAAGCCTGAAGGG
	Mesoplodon_bidens CTCCCAATTATGCAGGAAATCCAGCAAATTTCAGAAGAAAGCCTGAAGGG
	Bos_taurus ATCCCAATTATGCAGGAAATCCAGTAAATTTCAGAAGAAAGCCTGAGGGG
	Equus_caballus CTCCCAATAATGCAGGAAATCCAGCAAATATCAGAAGAAAGCCTCAGGGG
	Myotis_lucifugus CTCCCAATCTTGCAGGAAATCCAGCAAATTTCARAAGAAAACCTCAGGGG
	Erinaceus_europaeus CTCCCAATCAGGCAGGAAATCCAGCAAATTTCAAAAGAAAGCCTCAGACT
	Canis_familiaris CTCCTAATCATGCAGGAAATCTGGGGAATGTCAGAAGAAAGCCTCAGGCA
	Felis_catus CTCCCACTCATGCAGGAAATCCAGGAAATGTCAGAAGAAAGCCTCAGGGA
	Manis_pentadactyla CTCCCAATCATGCAAAAAATCCAGCAAATTTCAGAAGAAAGCCTCA----
	Manis_tricuspis ??????????????????????????????????????????????????
	Amblysomus_hottentotus CTCCCAATCATGCAGGAAATCGAGGGAACTTCATAAGAAAGTATCAAGGA
	Chrysochloris_asiatica CTCCCAATCAGGCAGGAAATCGAGCGAATTTCATAAGAAAGTTTCAAGGA
	Echinops_telfairi CTCCCAATCCTGCCAGGAATCCAGCAAATTTCCGAAGAAAACCCCAAGGG
	Elephantulus_rufescens CTCCCAGTGTGGTAGGCAATCTAGCAAATTTCCGAAGAAAGCCTCAGGGG
	Rhynchocyon_petersi ATCTCAATCGTGTAGGCAATCTAGCAAATTTCCAAAGAAAGCCTCCGGGG
	Orycteropus_afer CTCCCTTTCATGCAGGAAATCCAGCAAATTTCAGAAGAAAGCTTCAAGGG
	Dugong_dugon CTTTCAATTATGCAGGAAACCCTGCAAATTTCAGAAGAAAGCCTCAGTGG
	Elephas_maximus ATCTTAATCATGCAGGAAACCCAGCAAATTTCAGAAGAAAGCCTCAGTGG
	Loxodonta_africana ATCTTAATCATGCAGGAAACCCAGCAAATTTCAGAAGAAAGCCTCAGTGG
	Heterohyrax_brucei CTCTCAATTATGCAAGAAATCCAGCAAATTTCAGAAGAAAGCCTCAGTTG
	Procavia_capensis CTCTCAATTATGCAAGAAATCCAGCAAATTTCAGAAGAAAGCCTCAGTTG
	Bradypus_tridactylus ??????????????????????????????????????????????????
	Choloepus_didactylus ??????????????????????????????????????????????????
	Choloepus_hoffmanni CTCCCAATCATACAGGAAATCCAGAAAATTTCAGAAGAAAGATTCAGGGG
	Myrmecophaga_tridactyla CTCCTGAACATGCAGGAAATTCAGCAAATTTCAGAAGAAAGCCTCGGGGG
	Tamandua_tetradactyla CTCCTGAACATGCAGGAAATTCAGCAAATTTCAGAAGAAAGCCTCAGGGG
	Cyclopes_didactylus CTCCCAAACATGCAGGAAATCCAGCAAATTTCAGAAAAAAGCC----GA-
	Dasypus_novemcinctus TTCCCAAACATGCAGSAAATCCAGCAAATTTCAGAAGAAAGCCACAGGGG
	Tolypeutes_matacus CTCCAGAACATCCAGGAAATACAGCAAATTTCAGAAGAAAGCGTCAGGGG
	Chaetophractus_villosus CTCCCAAACATCCAGAAAATCCAGCAAATTTCAGAAGAAAGCCTCATGAG
	Euphractus_sexcinctus CTCCCAAATATCCAGAAAATCCAGCAAATTTCAGAAAAAAGCCTCATGAG
	[ 601 611 621 631 641 ]
	[ | | | | | ]
	Lama_glama CCAAATAAATACCCTATGGGAAACAATGTTGCCCCTCTGGATCCTAAACA
	Sus_scrofa CCAAATAAGAACCCTATGGTAACCAATGTTGCTCCTCCAGGTCCCAAACA
	Hippopotamus_amphibius CCAAAWAAACAACCCGTGGGAACTAATGTTGCCCCTCTGGGTCCCAAACA
	Eubalaena_glacialis CCAAATAAACACCCTGTGGGAACCAATGTTGCTCCTCTGGGTCCCAAACA
	Eubalaena_australis CCAAATAAACACCCTGTGGGAACCAATGTTGCTCCTCTGGGTCCCAAACA
	Megaptera_novaeangliae CCAAATAAACACCCTGTGGGAACCAATGTTGCCCCTCTGGGTCCCAAACA
	Caperea_marginata CCAAATAAACACCCTGTGGGAACCAGTGTTGCCCC-CTGGGTCCCAAACA
	Eschrichtius_robustus CCAAATAAACACCCTGTGGGAACCAATGTTGCCCCTCTGGGTCCCAAACA
	Kogia_sima CCAAATAAATACCCTGTGGGAACCAATGCTGCCCCTCTGGGTCCCAAACA
	Kogia_breviceps CCAAATAAATACCCTGTGGGAACCAATGCTGCCCCTCTGGGTCCCAAACA
	Physeter_macrocephalus CCAAATAAACACCCTGTGGGAACCAATGTTGCCCCTCTGGGTCCCAAACA
	Delphinapterus_leucas CCAAATAAACACCCTGTGGGAACCAATGTTGCCCCTCTGGGTCCCAAACA
	Phocoena_phocoena CCAAATAAACACCCTGTGGGAACCAATGTTGCCCCTCTGGGTCCCAAACA
	Tursiops_truncatus CCAAATAAACACCCTGTGGGAACCAATGTTGCCCCTCTGGGTCCCAAACA
	Inia_geoffrensis CCAAATAAACACCCTGTAGGAACCAATGTTGCCCCTCTGGGTCCCAAACA
	Pontoporia_blainvillei CCAAATAAACACCCTGTAGGAACCAATGTTGCCCCTCTGGGTCCCAAACA
	Platanista_minor CCAAATAAACACCCTGTGGGAACCAATGTTGCCCCTCTGGGTCCCAAACA
	Mesoplodon_bidens CCAAATATACACCCTGTGGAAACCAATGTTCCCCCTCTGGGTCCCAAACA
	Bos_taurus CCCAGTAAACAACCTGAGGGAAC---TATTGCCCCTCTGGGTCCCAAACA
	Equus_caballus CCGAATAAACCTCCTGTGGTAACCAATGTT---CCTCTGGGTCCCAAACA
	Myotis_lucifugus CCAAATAAACACCCTATGGGAACCAATGTTGCCCCTTTGGGTCCCAAACA
	Erinaceus_europaeus CCAAATAAACAACCTATTGGAACCAGTGTTGCCCCTGTGGCTCCCAAACG
	Canis_familiaris CCAAATAAACACCCTATGGGAACCAACGTTGCTCCTCTGGGTCCCAAACA
	Felis_catus CCAAATAAACACCCTATGGGAACCAACGTTGCTCCTCTGGGTCCCAAACA
	Manis_pentadactyla ---AATAATCCCCCTGTGGAAACCAA--TTGTCCCTCTGGGTCCCCAACA
	Manis_tricuspis ??????????????????????????????????????????????????
	Amblysomus_hottentotus CCAAACAAACCCCCTGTGGGAGTCAATGTTGCCCCATTGGGAACCAAACA
	Chrysochloris_asiatica CCAAACAAACCCCCTGTGGGAGTCAATGTTGCCCCATTGGGAACCAAACA
	Echinops_telfairi CCAAATAAACAGCCTATGGGAGGCAATGTGGCCCAAACGGCAACCAAACC
	Elephantulus_rufescens CCAAATAAACAACCCACGGGAACCAATATTGCCCCAGTGGGAACCAAACT
	Rhynchocyon_petersi CCAAGCAAACACCCCGTGAGAACCAGTATTGCTCCATTGGAACCCAAACG
	Orycteropus_afer CCAAATAAACACCCTGTGGGAGCCAACGTTGCCCCGATGGGCACCAAACA
	Dugong_dugon CCAAATAAATACCCTGTAGGAGCCAATGTTGCCCCACTGGGAACCAAACA
	Elephas_maximus CCAAATAAATACCCTGTGGGAGCCAATGTTGCCCCATTGGGAACCAAACA
	Loxodonta_africana CCAAATAAATACCCTGTGGGAGCCAATGTTGCCCCATTGGGAACCAAACA
	Heterohyrax_brucei CCAAATAAATACCCTACGGGAGCCAATGCTGCCCCACTGGGAACTAAACA
	Procavia_capensis CCAAATAAATACCCTACAGGAGCCAATGCTGCCCCACTGGGAACTAAACA
	Bradypus_tridactylus ??????????????????????????????????????????????????
	Choloepus_didactylus ??????????????????????????????????????????????????
	Choloepus_hoffmanni CTAAATAAACACCATGTGAGAACTGATGTTGCCCCACATGGTCCGAA-CA
	Myrmecophaga_tridactyla CTAAATAAACTCCCCG-GGGAACCAATATTGCCCCACGTGGTCC------
	Tamandua_tetradactyla CTAAATAAACTCCCCG-GGGAACCAAAGTTACCCCACATGGTCC------
	Cyclopes_didactylus CTACATAAACACCCTGTGAGAACCAACGTTGCCTCACATGGYCC------
	Dasypus_novemcinctus CTAAATAAACATACTGTGGGAACCAATGTTGCCTTACTTGGTCCCAGTCA
	Tolypeutes_matacus CTAAAAAAACACCCTGTGGGAACCAA-GTTGCCTCACAAGGTCCCAAACA
	Chaetophractus_villosus CTAAATAAACACCCTGTGGGAACAAATGTTGCTTCACAGGGTCCCAAACG
	Euphractus_sexcinctus CTAAATAAACACCCTGTGGGAACAAGTGTTGNCTCACAGGGTCCCAAACG
	[ 651 661 671 681 691 ]
	[ | | | | | ]
	Lama_glama TGGTACTGTTGGCGGTAATGAAAACATCCAAAATCCAAGAGAGAATCCAG
	Sus_scrofa TGGTACTGTTGACCAAAATGAAAACATCCAAAATCCAAGAGAGAAGCAAG
	Hippopotamus_amphibius TGGTACTGTTGGCCACAATGAAAACATCCAAAATCCAAGAGAGAAGCCAG
	Eubalaena_glacialis TGGTACTGTTGGCCACAATGAAAACATCCAAAATCCAAGAGAGAAGCCAA
	Eubalaena_australis TGGTACTGTTGGCCACAATGAAAACATCCAAAATCCAAGAGAGAAGCCAA
	Megaptera_novaeangliae TGGTACTGTTGGCCACAATGAAAACATCCAAAATCCAAGAGAGAAGCCAG
	Caperea_marginata TGGTACTGTTGGCCACAATGAAAACATCCAAAATCCAAGAGAGAAGCCAG
	Eschrichtius_robustus TGGTACTGTTGGCCACAATGAAAACATCCAAAATCCAAGAGAGAAGCCAG
	Kogia_sima TGATACTGTTGGCCACAATGAAAACATCCAAAATCCAAGAGAGAAGCCAG
	Kogia_breviceps TGATACTGTTGGCCACAATGAAAACATCCAAAATCCAAGAGAGAGGCCAG
	Physeter_macrocephalus TGGTACTGTTGGCCACAATGAAAACATCCAAAATCCAAGAGAGAAGCCAG
	Delphinapterus_leucas TGGTACTGTTGGCCACAATGAAAACATCCAAAATCCAAGAGAGAAGCCAG
	Phocoena_phocoena TGGTACTGTTGGCCACAATGAAAACATCCAAAATCCAAGAGAGAAGCCAG
	Tursiops_truncatus TGGTACTGTTGGCCACAATGAAAACATCCAAAATCCAAGAGAGAAGCCAG
	Inia_geoffrensis TGGTACTGTTGGTCACAATGAAAACATCCAAAATCCAAGAGAGAAGCCAG
	Pontoporia_blainvillei TGGTACTGTTGGCCACAATGAAAACATCCAAATTCCAAGAGAGAAGCCAG
	Platanista_minor TGGTACTGTTGGCCACAATGAAAACATCCAAAATCCAAGAGAGAAGCCAG
	Mesoplodon_bidens TGGTACTGTTGGCCACAATGAAAACATCCAAAATCCAAGAGAGAAGCCAG
	Bos_taurus TGGTACTACTGGCCACAATGAAAACATCCAAAATCCAAAAGAGAAGCCAG
	Equus_caballus TGATACTGTTGACCTCAACGAAAAAGTCCAAAACCCGAGAGAGAAGCCAC
	Myotis_lucifugus TGGTACTGTTGGTCGCAATGAAAAAATTCAAAATCCAAGARAAAAGCCAT
	Erinaceus_europaeus TGATCCTGTTGGTCACAATGAAAAAATCCAGAATCCAAGAGAGAATTCAC
	Canis_familiaris TGGTACTGTTGTCCACAATGAAAAAATCCAAAATCCAGGAGAGAAACCAG
	Felis_catus TGGTACTGTTGTCCGCAATGAAAAAATCCAAAATCCAGCAGAGAAACCAG
	Manis_pentadactyla TGGTACTGTTGATCACAAAGAAAACATCCAAAATCCAAGACAGAAGCCAC
	Manis_tricuspis ??????????????????????????????????????????????????
	Amblysomus_hottentotus TGGTACTGTTGTCCACAATGAAAAAGTCCAAAATCCAAGGGAGAAACCAC
	Chrysochloris_asiatica TGGTACTGTTGTCCACAATGAAAAAGTCCAAAATCCAAGGGAGAAGCCAC
	Echinops_telfairi TGGTACTGTTGTCCGCAACGAAAAAATCCAAAATCCGAGGGAAACGCCTC
	Elephantulus_rufescens TGGTACTGTTGATGGCAATGAAAAAATCCAAACTCAAAGGGAAAAATCAT
	Rhynchocyon_petersi TGGTACTATCGATGGCAATGAAAAAATCCAAAATCCAAGGGAAAAGCCAC
	Orycteropus_afer TGGTACTGTTGGCCGCAATGAAAAAATCCAAAATCCAAGAAAGAAGCCAC
	Dugong_dugon TGGTACCGTTGACCTCAGTGAAAAAATCCAAAATCCAAGAGAGAAGCCAA
	Elephas_maximus TAGTACTGCTGGGCGCTCTGAAAAAATCCAAAATCCAAGAGAGAAGACAC
	Loxodonta_africana TAGTACTGCTGGGCGCTCTGAAAAAATCCAAAATCCAAGAGAGAAGACAC
	Heterohyrax_brucei GGGTACTGTTGGACGCAATGAAAAAATCCGAAGTCCAGGAGAGAAGTCAC
	Procavia_capensis GGGTACTGTTGGACGCAATGAAAAAATCCRAAGTCCAGGAGAGAAGTCAC
	Bradypus_tridactylus ??????????????????????????????????????????????????
	Choloepus_didactylus ??????????????????????????????????????????????????
	Choloepus_hoffmanni TGACACTGTTTGCCACAGTGAAAAAGTCCAAAATCCAAGGGAGAAGCCAG
	Myrmecophaga_tridactyla --------------------------------------------------
	Tamandua_tetradactyla --------------------------------------------------
	Cyclopes_didactylus --------------------------------------------------
	Dasypus_novemcinctus TGGCACTGTTGGCCACAGTGAAAAATTCCAAAATCCAAGGGAGWATTCAG
	Tolypeutes_matacus TGGCACTGTTGGCC-CAATGAAAAATTCCAAAATCCAAGGGAGAATCCAG
	Chaetophractus_villosus TGGCACTGTTGGCCACAATGAAAAACTCCGAAATCCAAGGAAGGATCTAG
	Euphractus_sexcinctus TGGCACTGTTGGCCACAATGAAANATTCCAAAATCCAAGGAAGGATCTAG
	[ 701 711 721 731 741 ]
	[ | | | | | ]
	Lama_glama TAAGTCAAAAAGAAAGAACAGTCACTCCTACAATGGATCCAAATGGTCCC
	Sus_scrofa TAAGTCAAAAAGAAAGAACAGTCGTTCCCACAAGGGATCCAAGTGGCCCC
	Hippopotamus_amphibius TAAGTCAAAAAGAAAGAACAGTCATTCCTACAAGGGATCCAAATGGTCCC
	Eubalaena_glacialis TAAGTCAAAAAGAAAGAATAGTCATTCCTACAAGGGATCCAAATGGCCCC
	Eubalaena_australis TAAGTCAAAAAGAAAGAATAGTCATTCCTACAAGGGATCCAAATGGCCCC
	Megaptera_novaeangliae TAAGTCAAAAAGAAAGAATAGTCATTCCTACAAGGGATCCAAATGGCCCC
	Caperea_marginata TAAGTCAAAAAGAAAGAACAGTCATTCCTACAAGGGATCCAAATGGCCCC
	Eschrichtius_robustus TAAGTCAAAAAGAAAGAATAGTCATTCCTACAAGGGATCCAAATGGCCCC
	Kogia_sima TAAGTCAAAAAGAAAGAATAGTCATTCCTACAAGGGATCCAAATGGCCCC
	Kogia_breviceps TAAGTCAAAAAGAAAGAATAGTCATTCCTACAAGGGATCCAAATGGCCCC
	Physeter_macrocephalus TAAGTCAAAAAGAAAGAATAGTCATTCCTACAAGGGATCCAAATGGCCCC
	Delphinapterus_leucas TAAGTCAAAAAGAAGGAATAGTCATTCCTACAAGGGATCCAAGTGGCCCC
	Phocoena_phocoena TAAGTCAAAAAGAAGGAATAGTCATTCCTACAAGGGATCCAAGTGGCCCC
	Tursiops_truncatus TAAGTCAAAAAGAAGGAATAGTCATTCCTACAAGGGATCCAAGTGGCCCC
	Inia_geoffrensis TAAGTCAAAAAGAAAGAATAGTCATTCCTACAAGGGATCCAAGTGGCCCC
	Pontoporia_blainvillei TAAGTCAAAAAGAAAGAATAGTCATTCCTACAAGGGATCCAAGTGGCCCC
	Platanista_minor TAAGTCAAAAAGAAAGAATAATCATTCCTACAAGGGATCCAAATGGCCCC
	Mesoplodon_bidens TAAGTCAAAAAGAAAGAATAGTCATTCCTACAAGGGATCCAAATGGCCCC
	Bos_taurus TAAGTCAAAAAGAAAGAATAGTCATTCCTACAAGGGATCCAAATGGCCCC
	Equus_caballus CTGATCAAAAAGAAA---TAGTCATTCCTACAAGGGATCCACCTGGCCCC
	Myotis_lucifugus TAGGTCAAAAAGAACGAGTAGTCATTCCTACAAGAGATCCAACTGGCCCC
	Erinaceus_europaeus TAGGTCAGAAAGAAAGGATTGTCATTCCAACTAGAGACCCAACTGGCCCC
	Canis_familiaris TAGGCCCAAAAGAAAGAATAGTCATTCCTACAAGGGATCCATCTGGCCCC
	Felis_catus TAGGTCCAAAAGAAAGAATAGTCATTCCTACAAGAGATCCATCTGGCCCC
	Manis_pentadactyla TGGGTCAAAAAGAAAGAATGGTCATTTCCAC-AGGGATCCAACTGGCCCC
	Manis_tricuspis ???????????????????????????????????????????TGGCCCC
	Amblysomus_hottentotus TAGGTCAGAAAGAAAGAGTAGTTGTTCCTACAAGGGATCCAACAGGCCCT
	Chrysochloris_asiatica TAGGTCASAAAGAAAGAGTAGTTGTTCCTACAAGGGATCCAACTGGCCCS
	Echinops_telfairi TCGGTCCAAAAGAAMGAATCGTTGTTCCTACAAAGGAGCCAACTGCCCCC
	Elephantulus_rufescens TAGGTCAAAAAGAAAGAACAATTGTTCCTACAAGGGATCCAACTGGCCCC
	Rhynchocyon_petersi TGGGTGAAAAAGAGAGAATAATTGTTCCTACAAGGGATCCAACTGGTCCC
	Orycteropus_afer CAGGTCAAAAAGAAAGAATAGTTGTTCCTCCAAGAGATCCAACTGGCCCT
	Dugong_dugon TAGGTCAAAAAGAAAGAATAGTCGTTCCTACACAGGATCCAACTGGCGCC
	Elephas_maximus TAGGTCACAAAGAAAGAGTAGTTGTTCCTACAAGGGATCCACCTGGCCCC
	Loxodonta_africana TAGGTCAAAAAGAAAGAGTAGTTGTTCCTACAAGGGATCCACCTGGCCCC
	Heterohyrax_brucei CAGCTCAAAAAGAAAGAATAGTTGTTCCTACAAGGGAACCAACTGGCCTC
	Procavia_capensis CAGCTCAAAAAGAAAGAATAGTTGTTCCTACAAGGGAACCAACTGGCCTC
	Bradypus_tridactylus ??????????????????????????????????????????????????
	Choloepus_didactylus ??????????????????????????????????????????????????
	Choloepus_hoffmanni AAGGTCAAAACGAAAGAATAGTTTTTCCTGCAAGGGATATAACTGGCCCC
	Myrmecophaga_tridactyla ----------------------------TTCAAGGGATCTAACTTGCCCC
	Tamandua_tetradactyla ----------------------------TTCAAGGGATCTAACTGGCCCC
	Cyclopes_didactylus ----------------------------TACAAGGGATCTAACTTGCCCC
	Dasypus_novemcinctus TAAGTCAAAAAGAAACAATAGGCAGTCCTACAAGGGATCCAACTGACCCT
	Tolypeutes_matacus TAAGTCAAAAAGAAAGAATAGTCGCTCCTATAAGGGATCCAATTGGCCCT
	Chaetophractus_villosus TAAGTAAAAAAGAAAGAATAGTCATTCCTACAAGGGATCCAGCTGGCCCT
	Euphractus_sexcinctus TAAGTAAAAAAGAAAGAATAGTCATTCCTACAAGGGATCCAGCTGGCCCT
	[ 751 761 771 781 791 ]
	[ | | | | | ]
	Lama_glama TGGAGAAACTCTCAAGATTATGGAGTTAATAAATCAAACTATAAATTGCC
	Sus_scrofa TGGAGAAACTCTCAAGACTATGGGATTAATAAATCAAACTATAAACTGCC
	Hippopotamus_amphibius TGGAGAAACTCTCAAGACTATGGAGTTAATAAATCCAACTACAAACTGCC
	Eubalaena_glacialis TGGAGAAACTCTCAAGACTATGGAGTTAATAAATCAAACTGTAAACTGCC
	Eubalaena_australis TGGAGAAACTCTCAAGACTATGGAGTTAATAAATCAAACTGTAAACTGCC
	Megaptera_novaeangliae TGGAGAAACTCTCAAGACTATGGAGTTAATAAATCAAACTGTAAACTGCC
	Caperea_marginata TGGAGAAACTCTCAAGACTATGGAGTTAATAAATCAAACTGTAAACTGCC
	Eschrichtius_robustus TGGAGAAACTCTCAAGACTATGGAGTTAATAAA---AACTGTAAACTGCC
	Kogia_sima TGGAGAAACTCTCAAGACTTTGGAATTAATAAATCAAACTATAAACTGCC
	Kogia_breviceps TGGAGAAACTCTCAAGACTTTGGAATTAATAAATCAAACTATAAACTGCC
	Physeter_macrocephalus TGGAGAAACTCTCAAGACTATGGAGTTAATAAATCAAACTATAAACTGCC
	Delphinapterus_leucas TGGAGAAACTCTCAAGACTATGGAGTTAATAAATCAAACTATAAACTGCC
	Phocoena_phocoena TGGAGAAACTCTCAAGACTATGGAGTTAATAAATCAAACTATAAACTGCC
	Tursiops_truncatus TGGAGAAACTCTCAAGACTATGGAGTTAATAAATCAAACTATAAACTGCC
	Inia_geoffrensis TGGAGAAACTCTCAAGACTATGGAGTTAATAAATCAAACTATAAAGTGCC
	Pontoporia_blainvillei TGGAGAAACTCTCAAGACTATGGAGTTAATAAATCAAACTATAAACTGCC
	Platanista_minor TGGAGAAACTCTCAAGACTATGGAGTTAATAAATCAAACTATAAACTGCC
	Mesoplodon_bidens TGGAGAAAATCTCAAGAYTACGGAGTTAATAAATCAAACTATAAACTGCC
	Bos_taurus TGGAGAAACTCTCAAGACTATGGAGTTACTAAATCAAACTATAAACTGCC
	Equus_caballus TGGAGAAACTCTGAAGACTATGGAATTAACAAACCAAATTATAAACTGCC
	Myotis_lucifugus TGGAGAAACTCTCAAGATAATGRAGCTAATAAATCAAACTATAAACTGCC
	Erinaceus_europaeus TGGAGAAACTCTCAAGATTATGGAATTAATAAATCAAATTTTAAGCCTTC
	Canis_familiaris TGGAGAAACTCTCAAGATTATGGAGTTAACAAATCAAACTATAAACTGTC
	Felis_catus TGGAGAAACTCTCAAGATTATGGAGTTAATAAATCAAACTATAAACTGCC
	Manis_pentadactyla TGGAGAAACTCTCAAGACTATGGAGTTAATAAACCAAACTATAAACTGCC
	Manis_tricuspis TGGAGAAACTCTCAAGATTATGGAGTTAATAAACCAAA-TGTAAACTGCC
	Amblysomus_hottentotus TGGAAAAACTCTCAAGTTTATGGAGTGAATAAATCAAATTATCAACTACC
	Chrysochloris_asiatica TGGAAAAACTCTCAAGTTTATGGAGTTAATAAATCAAATTATCAACTACC
	Echinops_telfairi TGGAAGAACTCTCCAGACGATGGGGTTAATAAACCAAGTTATAAACCGCC
	Elephantulus_rufescens TGGAAAAACTCTCAGAACTATGGAGTTAATAAACCAAATTATAAACCGCC
	Rhynchocyon_petersi TGGAAAAATTCTCAGGACTATGGAGTTACTAAATCAAATTATAAACTGCC
	Orycteropus_afer TGGAGAAAATCTCAAGATTATGGACTTAATAAATTAAATTATAAACTGCC
	Dugong_dugon TGGAAAAACTCTCAAGATTACGGAGTCGATAAAGCAAATTATAAACTGCC
	Elephas_maximus TGGAAAAACTCTCAAGATTATGGACTGAATAAATCAAATTACAAGTTGCC
	Loxodonta_africana TGGAAAAACTCTCAAGATTATGGACTGAATAAATCAAATTACAAGTTGCC
	Heterohyrax_brucei AGGAAAAACTCTCAAGATTTCGGAGTTAGTAAACCCAATTATAAACTGCC
	Procavia_capensis AGRAAAAACTCTCAAGATTTTGGAGTTAGTAAACCCAATTATAAACTGCC
	Bradypus_tridactylus ??????????????????????????????????????????????????
	Choloepus_didactylus ??????????????????????????????????????????????????
	Choloepus_hoffmanni TGGAAAAACCCTCAAGATTATGGAATTAATAAATCAAATCACAAACTGCC
	Myrmecophaga_tridactyla TGGAGACACTCTCAAGATTACAGGGTTAATATATCAAATTACAAA---CC
	Tamandua_tetradactyla TGGAGAAACTCTCAAGATCACAGCGTTAATATATCAAATTACAAA---CT
	Cyclopes_didactylus TGGAGAACTGCTCAAGATTACAGGGTTAATAAA---AATTACAAATGTCA
	Dasypus_novemcinctus TGGAGAAACTCTCATGATAATGGAGCTAATAAATCAAATTACAAACTGCC
	Tolypeutes_matacus TGGAGAAACTTTCAAGATTATGGAGTTAGTAAATCAAATTACAAACTGCC
	Chaetophractus_villosus TGGAGAAACTCTCAAAATTATGTAGTTAATAAAWCAAATTACAAACTGCC
	Euphractus_sexcinctus TGGAAAAACTCTCAAAATTATGTAGTTAATAAATCAAATTACAAACTGCC
	[ 801 811 821 831 841 ]
	[ | | | | | ]
	Lama_glama TCACCCTGAGGGCAATATGCTAGCCCCAAATTTTAATTCTATTGATC---
	Sus_scrofa TCAGCCGGAGGATAACATGCTAGTCCCAAATTTTAATTCTATTGATCAAC
	Hippopotamus_amphibius TCACCCTGAGGGTAACATGCTAGTCCCAAATTTTAATTCTATTGATCAAC
	Eubalaena_glacialis TCACCCTGAGCATGACATGCTAGTCCCAAATTTTAATTCTATTGGTCAAC
	Eubalaena_australis TCACCCTGAGCATGACATGCTAGTCCCAAATTTTAATTCTATTGGTCAAC
	Megaptera_novaeangliae TCATCCTGAGCATAACATGCTAGTCCCAAATTTTAATTCTATTGRTCAAC
	Caperea_marginata TCACCCTGAGCATAACATGCTAGTCCCAAATTTTAATTCTATTGGTCAAC
	Eschrichtius_robustus TCAACCTGAGCATAACATGCTAGTCCCAAATTTTAATTCTATTGGTCAAC
	Kogia_sima TCATCCTGAGGATAACATGCTAGTCCCAAATTTTAATTCTGTTRGTCAAC
	Kogia_breviceps TCATCCTGAGGATAACATGCTAGTCCCAAATTTTAATTCTGTTGGTCAAC
	Physeter_macrocephalus TCACCCTGAGGATAACATGCTAGTCCCAAATTTTAATTCTATTGGTCAAC
	Delphinapterus_leucas TCACCCTGAGGATAACATGCTAGTCCCAAATTTTAATTCTATTGGTCAAC
	Phocoena_phocoena TCACCCTGAGGATAACATGCTAGTCCCAAATTTTAATTCTATTGGTCAAT
	Tursiops_truncatus TCACCCTGAGGACAACATGCTAGTCCCAAATTTTAATTCTATTGGTCAAC
	Inia_geoffrensis TCACCCTGAGGATAACATGCTAGTCCCAAATTTTAATTCTATTGGTCAAC
	Pontoporia_blainvillei TCACCCTGAGGATAACATGCTAGTCCCAAATTTTAATTCTATTGGTCAAC
	Platanista_minor TCACCCTGAGGATAACATGCTAGTCCCAAATTTTAATTCTATTGGTAAAC
	Mesoplodon_bidens TCACCCTGAGGATAACATGCTAGTCCCAAATTTTAATTCTATTGGTCATC
	Bos_taurus TCACCCTGAGGGTAACATTCTAGTCCCAAATTTTAATTCTATAGATCAAC
	Equus_caballus TCACTCTGAAGGTAACATACTAGTCCCAAATTTTAATTCTGTTGATCAAC
	Myotis_lucifugus TCCTCCCGAGGGTAACAAGCAACTCCCAAATTTTAATTCTATTGATCAGC
	Erinaceus_europaeus TCGCCCTGAGGGTAACATGCCAGTTCCAAATTTTAATTCTATTGATCAAC
	Canis_familiaris TCCCCCTGAGAGTAATGTGCTAGTCCCAAATTTTAATTCTGTTGATCAAC
	Felis_catus TCATCCTGAGAGTAACATGCTAGTCCCAAATTTTAATTCTGTTGGTCAAC
	Manis_pentadactyla TCACCCTGAGGATAACATGCTAGTCCCAAATTTTAATTCTCTTGATCAAA
	Manis_tricuspis TCACCCTGAGGATAACATGCTAGTCCCAAATTTTAATTCTGTTGATCAAC
	Amblysomus_hottentotus TCGTTCTGAGGGCAGCACACAGGTCCCAAGTTTTAATTCCATTGATCAAC
	Chrysochloris_asiatica TCGTTCTGAGGGCAGCACACAAGTCCCAAGTTTTAATTCCATTGATCAAC
	Echinops_telfairi TCATTCTGAGGGTAACAGGCCAGTCCCAAGCTTTAATTCCATTGATCAAC
	Elephantulus_rufescens TCCTACTGAAGATAATGTGAAAGTCCCAAATTTTAATTCCGTTGATCAAC
	Rhynchocyon_petersi TCATTCTGAAGACAACATTAAAGTCCCTAATTATAATTCAATTGATCAAC
	Orycteropus_afer TCATTCTGAGGGCAACATTCAAGTTCCAAGTTTTAATTCCATTGATCAAC
	Dugong_dugon TCGTTCTGAGGGAAACATGCAAGTCCCAAGCTTTAATTCCATCGATCAGC
	Elephas_maximus TCATTCTGAGGGCAACATTCAAGTTCCAAGCTTTAATTCTATCAATCAAC
	Loxodonta_africana TCATTCTGAGGGCAACATTCAAGTTCCAAGCTTTAATTCTATCAATCAAC
	Heterohyrax_brucei TGGTTCTGAGGGCAACATGCAAGTTCCAAGTTTTAATACCATTGATCAAC
	Procavia_capensis TGGTTCTGAGGGCAACATGCAAGTTCCAAGTTTTAATACCATTGATCAAC
	Bradypus_tridactylus ??????????????????????????????????????????????????
	Choloepus_didactylus ??????????????????????????????????????????????????
	Choloepus_hoffmanni TCACCCTGAGGGCAACAGGCCAGTCCCAAGTTTTAATTTTATTGAT---T
	Myrmecophaga_tridactyla TCACCCTAAGCACAACAGGCAAGTCCCAAATTT-AATGCTGTAGATAAAC
	Tamandua_tetradactyla TCACCCTAAGCACAACAGGCAAGTCCCAAATTT-AATGCTGTAGATCAAC
	Cyclopes_didactylus TCATCCTGAGGGCAACAGGCCAGTCCCAA-TTTTAATGCTATTGATCAGT
	Dasypus_novemcinctus TGACTCTGAGGGTAACAGGCCAGCTCCCAGTTTTAATTCTATTGATCAAC
	Tolypeutes_matacus TCACTCTGAGGGCAACAGGCTAGCCCCAAGTTTTAATTCTATTGATCAAC
	Chaetophractus_villosus TCACTCTGAGGGCAACAGGCCAGCCCCAAATTTTAATTCTATTGATCAAC
	Euphractus_sexcinctus TCACTCTGAGGGCAACAGGCCAGCCCCAAATTTTAATTCTATTGATCAAC
	[ 851 861 871 881 891 ]
	[ | | | | | ]
	Lama_glama ---AAAATTCTTATTACCCGAGAGGAGATTCCAAAAGAGCCCCAAATTCT
	Sus_scrofa GTGAAAACTCTTATTACCCAAGAGGGGAGTCCAAAAGAGCCCCAAATTCT
	Hippopotamus_amphibius GTGAAAACTCCTATTACCCAAAAGGAGATTCCAGAAGAGCTCCAAATTCT
	Eubalaena_glacialis GTGAAAACTCTTATTACCTGAGAGGAGATTCCAGAAGAGCTCCAAATTCT
	Eubalaena_australis GTGAAAACTCTTATTACCTGAGAGGAGATTCCAGAAGAGCTCCAAATTCT
	Megaptera_novaeangliae GTGAAAACTCTTATTACCTGAGAGGAGATTCCAGAAGAGCTCCAAATTCT
	Caperea_marginata GTGAAAACTCTTATTACCTGAGAGGAGATTCCAGAAGAGCTCCAAATTCT
	Eschrichtius_robustus GTGAAAACTCTTATTACCTGAGAGGAGATTCCAGAAGAGCTCCAAATTCT
	Kogia_sima GTGAAAACTCTTATTACCTGAGAGGAGATTCCAGAAGARCTCCAAATTCT
	Kogia_breviceps GTGAAAACTCTTATTACCTGAGAGGAGATTCCAGAAGAGCTCCAAATTCT
	Physeter_macrocephalus GTGAAAACTCTTATTACCTGAGAGGAGATTCCAGAAGAGCTCCAAATTCT
	Delphinapterus_leucas GTGAAAACTCTTATTACCTGAGAGGAGATTCCAGAAGAGCTCCAAATTCT
	Phocoena_phocoena GTGAAAACTCTTATTACCTGAGAGGAGATTCCAGAAGAGCTCCAAATTCT
	Tursiops_truncatus GTGAAAACTCTTATTACCTGAGAGGAGATTCCAGAAGAGCTCCAAATTCT
	Inia_geoffrensis GTGAAAACTCTTATTACCTGAGAGGAGATTCCAGAAGAGCTCCAAATTCT
	Pontoporia_blainvillei GTGAAAACTCTTATTACCTGCAAGGAGATTCCAGAAGAGCTCCAAATTCT
	Platanista_minor GTGAAAACTCTTATTACCTGAGAGGAGATTCCAGAAGAGCTCCAAATTCT
	Mesoplodon_bidens GTGAAAACTCTTATTACCTGAGAGGAGATTCCAGAAGAGCTCCAAATTCT
	Bos_taurus ATGAAAACTCTTATTACCCCAGAGGAGATTCCAGAGGAACCCCAAATTCT
	Equus_caballus GTGAAAACTCTTACTACCCAAGAGGAGATATCATAAGAGCCCCAAATTAT
	Myotis_lucifugus GTGAAAATTCTTATTACCCAAGAGGAGATTCCAGAAGAGCCCCAAATTCT
	Erinaceus_europaeus ATGAAAACTCTTATTACCCAAGAGGAGATTCCAGAAGAGCCCCAAATTCT
	Canis_familiaris ATGAAAACTCTTATTACTCAAGAGGAGATTCCAGAAGAGCCCCAAATTCT
	Felis_catus ATGAAAACTCTTATTACCCAAGAGGAGAGTCCAAAAGAGCCCCAAATTCT
	Manis_pentadactyla GCAAAAACTCCTAT---CCAAGAGGAGATTCCAGAAAAGCCCCAAATTCT
	Manis_tricuspis ACGAAAA---------------A-GAGATTCCAGAAAAGCCCCAAATTCT
	Amblysomus_hottentotus GTGAAAACTCCTACTACCCAAGGGAAGAGTCCAGAAAAGTTCAAAATTCT
	Chrysochloris_asiatica GTGAAAACTCCTACTACCCAAGGGAAGAGTCCAGAAAAGTTCAAAATTCT
	Echinops_telfairi ATGAAAACGTCTATTACCCAAGAGGAGACTCCAGCAGAGTCCAAAATGCT
	Elephantulus_rufescens GTGAAAACTCTTTTTATCCAAGAGAAGATACCAGGAAAGTCCAAAATACT
	Rhynchocyon_petersi GTGAAAACACTTTTTACCCAAGAGAAGACTTCAGGAAAGCCCAAAATACT
	Orycteropus_afer GTGAAAACTCCCATTACCCAAGAGGAGATTCCAGGAGAGTCCCAAATTCT
	Dugong_dugon ATGAAAACTCCTATTACCCAAGAGA---TTCCAGGAGAGTCCAAAATTCT
	Elephas_maximus GAGAAAACTCCTATTACCCAAGAGGAGATCCCAGGACAGTTCAAAATTCT
	Loxodonta_africana GAGAAAACTCCTATTACCCAAGAGGAGATCCAAGGACAGTTCAAAACTCT
	Heterohyrax_brucei ACGAAAACTCCTACTACCCAAGAGAAGATTCGAGGAGAGTCCAAAATTCT
	Procavia_capensis ACGAAAACTCCTACTACCCAAGAGAAGATTCGAGGAGAGTCCAAAATTCT
	Bradypus_tridactylus ??????????????????????????????????????????????????
	Choloepus_didactylus ??????????????????????????????????????????????????
	Choloepus_hoffmanni GGGAAAACTCCCATTACCCAAGAGGTGATTCCAGGACAGTCCCAAATT-T
	Myrmecophaga_tridactyla AGGAAAACT---ATTACCCAACACGAGATTCCAGGAGAATCCCACATTCT
	Tamandua_tetradactyla AGGAAAACT---ATTACCCAACACGAGATTCCAGGAGAATCCCACATTCT
	Cyclopes_didactylus GGGAAAATT---ATTACCAAAGAGGTGATTCCAGGAGAATCCCACATTCT
	Dasypus_novemcinctus AGGAAAACTCCTATTACCCAAGAGGAGATTCCAGGAGAACCTCAAATTCT
	Tolypeutes_matacus AGGAAAACT---ATTACCCAAGAGGAGACTCCAAGAGAGTCCCAAATTCT
	Chaetophractus_villosus AGGAAAACT---ATTACCCAAGAGGAGA----------ATCCCAAATTCT
	Euphractus_sexcinctus AGGAAAACT---ATTACCCAAGAGGAGA----------ATCCCAAATTCT
	[ 901 911 921 931 941 ]
	[ | | | | | ]
	Lama_glama GAAGGACAAATCCAAAGCCAGAATTTGCCCAAAGGGATTATTTTAGAGCC
	Sus_scrofa GATGGACAAACCCAAACCCAGATTATTCCCAAAGGGATTGTTTTAGAGCC
	Hippopotamus_amphibius AATGCACAAACCCAAAGCCAGAATTTGCCCAAAGGGATTATTTTAGAGCC
	Eubalaena_glacialis AATGGACAAACCCAAAGCCAGAATTTGCCCAAAGGGATTATTTTAGAGCC
	Eubalaena_australis AATGGACAAACCCAAAGCCAGAATTTGCCCAAAGGGATTATTTTAGAGCC
	Megaptera_novaeangliae AATGGACAAACCCAAAGCCAGAATTTGCCCAAAGGGATTATTTTAGAGCC
	Caperea_marginata AATGGACAAACCCAAAGCCAGAATTTGCCCAAAGGGATTATTTTAGAGCC
	Eschrichtius_robustus AATGGACAAACCCAAAGCCAGAATTTGCCCAAAGGGATTATTTTAGAGCC
	Kogia_sima AATGGACAAACCCAAAGCCAGAATTTGCCCAAAGGGATTATTTTAGAGCC
	Kogia_breviceps AATGGACAAACCCAAAGCCAGAATTTGCCCAAAGGGATTATTTTAGAGCC
	Physeter_macrocephalus AATGGACAAACCCAAAGCCAGAATTTGCCCAAAAGGATTATTTTAGAGCC
	Delphinapterus_leucas AATGGACAAACCCAAAGCCAGAATTTGCTCAAAGGGATTATTTTAGAGCC
	Phocoena_phocoena AATGGAAAAACCCAAAGCCAGAATTTGCTCAAAGGGATTATTTTGGAGCC
	Tursiops_truncatus AATGGACAAACCCAAAGCCAGAATTTGCTCAAAGGGATTATTTTAGAGCC
	Inia_geoffrensis AATGGACAAACCCAAAGCCAGAATTTGCTCAAAGGGATTATTTTAGAGCC
	Pontoporia_blainvillei AATGGACAAACGCAAAGCCAGAATTTGCTCAAAGGGATTATTTTAGAGCC
	Platanista_minor AATGGACAAACCCAAAGCCAGAATTTGCTCAAAGGGATTATTTTAGAGCC
	Mesoplodon_bidens AATGGACAAACCCAAAGCCAGAATTTGCTCAAAGGGATTATCTTAGAGCC
	Bos_taurus AATGGACAAACCCAAAGCCAGAATTTGCCCAAAGGGATTATTTTAGAACC
	Equus_caballus GATGGACAAACTCAAAGCCAGAATTTGCCCAAAGGGATTATTTTAGAGCC
	Myotis_lucifugus GATGGACAAGCCCAGAGCCAGAATTTGCCCAAAGGGATTATTTTAGAGCC
	Erinaceus_europaeus GATGGACAAGCCCCAAGCCAGAATTTGCCCAAAGGGATTGTTTTAGAGCC
	Canis_familiaris GATGGACAAACCCAAAGCCAGAATTTGCCCAAAGGGATTATTTTAGAGCC
	Felis_catus GATGGACAAACCCAAAGCCAGAATTTGCCCAAAGGGATTATTTTGGAGCC
	Manis_pentadactyla GATGGACAAACTGAAAGCCAGATTTTGCCCAAAGGAATTATCTTAGAGTC
	Manis_tricuspis GATGGACAAACTGAAAGCCAGAATTTGCCCAAAGGAATTATCTTAGAACC
	Amblysomus_hottentotus GATGGACAAATCCAAAACCAGCATTTGCCCAAAGGGATTGTTTTAGAGCC
	Chrysochloris_asiatica GATGGACAAATCCAAAACCAGCATTTATCCAAAGGGATTGTTTTAGAGCC
	Echinops_telfairi GATGGCCAAGCCCCAAACCAGCAGTTGCCCAAAGGAATTGTTTTAGAACC
	Elephantulus_rufescens GATGGGCAAACCCAAAACCAGAATTTGCCCAAAGGGTTTGCTTTAGAACC
	Rhynchocyon_petersi GATGGACAAACCCAAAACCAGCATTTGCCCAAAGGAATTGTTTTAGAACC
	Orycteropus_afer GATGAACAAACCCAAAGCCAACATTTGCCCAAAGGGTTTGTTTTAAAACC
	Dugong_dugon GATGGACAAACTCAAAACCAGTATTTGCCCAAAGGGATTGTTTTAGAACC
	Elephas_maximus GATGGACAAACCCACAACAAGTATTTGCCCAAAGGGATTGTTTTAGAACC
	Loxodonta_africana GATGGACAAACCCACAACAAGTATTTGCCCAAAGGGATTGTTTTAGAACC
	Heterohyrax_brucei GATGGACAAACCCCAAACCAGTATTTGCCCAAAGGGGTTGTTTTAGAACC
	Procavia_capensis GATGGACAAACCCCAAACCAGTATTTGCCCAAAGGGGTTGTTTTAGAACC
	Bradypus_tridactylus ??????????????????????????????????????????????????
	Choloepus_didactylus ??????????????????????????????????????????????????
	Choloepus_hoffmanni GATGGACAAACCCAAAGCCAGTATTTGCCCAAAGGGAGTGCTTTAGAACC
	Myrmecophaga_tridactyla GATGGACAAACTCAAAGC---TATTTGGCCAAAGGGATTGTTTTAGAGTT
	Tamandua_tetradactyla GATGGACAAACTCAAAGC---TATTTGGCCAAAGGGATTGTTTTAGAGTT
	Cyclopes_didactylus GATGGACAAACCCAAAAC---TATTTGCCCAAAGGGCTTGTCTTAGTGCT
	Dasypus_novemcinctus GATGGACAAACTCAAAGCCTGCATTTGCCCAAAGGGATTGTTTTAGAACC
	Tolypeutes_matacus GATGGACAAACTCAAAACTTGCATTTGCCC---AGGATTGTTTTAGAACC
	Chaetophractus_villosus GATGGACAAACTCAAAGCCTGCATTTGCCGAAAAGGATTGTTTTAGAACC
	Euphractus_sexcinctus CATGGACAAACTCAAAGCCTGCTTTTGCCGAAAAGGATTGTTTTAGAACC
	[ 951 961 971 981 991 ]
	[ | | | | | ]
	Lama_glama AAGAAGAATACCATATGAATCAGAAACTAAACAGCCAGAATTAACGCAAA
	Sus_scrofa AAGAAGAATCCCATATGAATCAGAAACTAATCAGCCAGAATTAAAGCACA
	Hippopotamus_amphibius AAAAAGAATTCCATATGAATCAGAAGTTAATCAGCCAGAATTAAAGCACA
	Eubalaena_glacialis AAGAAGAATTCCATATGAATCAGAAATTAATCAGCCAGAATTAAAGCACA
	Eubalaena_australis AAGAAGAATTCCATATGAATCAGAAATTAATCAGCCAGAATTAAAGCACA
	Megaptera_novaeangliae AAGAAGAATTCCACATGAATCAGAAATTAATCAGCCAGAATTAAAGCACA
	Caperea_marginata AAGAAGAATTCCATACGAATCAGAAATTAATCAGCCAGAATTAAAGCACA
	Eschrichtius_robustus AAGAAGAATTCCATATGAATCAGAAATAAATCAGCCAGAATTAAAGCACA
	Kogia_sima AAGAAGAGTTCCATATGAATCAGAAATTAATCAGCCAGAATTAAAGCACA
	Kogia_breviceps AAGAAGAGTTCCATATGAATCAGAAATTAATCAGCCAGAATTAAAGCACA
	Physeter_macrocephalus AAGAAGAATTCCATATGAATCAGAAATTAATCAGCCAGAATTAAAGCACA
	Delphinapterus_leucas AAGAAGAATTCCATATGAATCAGAAATTAATCAGCCAGAATTAAAGCACA
	Phocoena_phocoena AAGAAGAATTCCATATGAATCAGAAATTAATCAGCCAGAATTAAAGCACA
	Tursiops_truncatus AAGAAGAATTCCATATGAGTCAGAAATTAATCAGCCAGAATTAAAGCACA
	Inia_geoffrensis AAGAAGAATTCCATATGAATCAGAAATTAATCAGCCAGAATTAAAGCACA
	Pontoporia_blainvillei AAGAAGAATTCCATATGAATCAGAAATTAATCAGCCAGAATTAAAGCACA
	Platanista_minor AAGAAGAATTCCATATGAATCAGAAATTAATCAGCCAGAATTAAAGCACA
	Mesoplodon_bidens AAGAAGAATTCCATATGAATCAGAAATTAATCAGCCAGAATTAAAGCACA
	Bos_taurus AAGAAGAATTCCATATGAATCAGAAATTAATCAGCCAGAAATAAAGCACA
	Equus_caballus AAGAAGAATCCCATATGAATCAGAAACTAACCAGCCAGAATTAAAGCACA
	Myotis_lucifugus AAGAAGGATCCCATATGAATCAGAAACTAATCAACCAGAATTGAAGCACA
	Erinaceus_europaeus AAAAAGAATTCCATATGAATCAGAAACTAATGGTCCAGAATTAAAACAGA
	Canis_familiaris AAGAAGAAACCCGTATGAATCAGAAACTAATCGGCCAGAATTAAAGCACA
	Felis_catus AAGAAGAATCCCTTATGAATCAGAAACTAATCGACCAGAATTAAAGCACA
	Manis_pentadactyla AAGAAGAATCCTCTATAAATCAGAAATTAATCATCCAAAATTGAACCATA
	Manis_tricuspis AAGAAGAATCCTGTAT----CAGAAACTAATCATCCAGACTTGAAGCATA
	Amblysomus_hottentotus AAGA---ATCCCATATGAATCAGAAACTAATCAGCCAGAATTAAAGCGCA
	Chrysochloris_asiatica AAGA---ATCCTATATGAATCAGAAACTAATCAGCCAGAATTAAAGCACA
	Echinops_telfairi AAGAAAAAGCCCATATGAATCAGAGACTAATCAACCAGAATTAAAGCCCA
	Elephantulus_rufescens AAGAAGAATCCCGTATGAACCAGAAACCACACAGCCAGAATTAAAGCACA
	Rhynchocyon_petersi AAGAAGAATCCCATATGAATCAGAAACTAATCAACCAGAATTAAAACACA
	Orycteropus_afer AARAAGAATCCCATATGAATCAGAAACTAATCAGCCAGAATCAAAGCACA
	Dugong_dugon AAGAAGAATCCCATATAAACCAGAAACTAATCAACCAGAATTAAAGCACA
	Elephas_maximus AAGGAGAATTCCATATGAATCACAAACTAATCGGCCAGAATTAAAGCACG
	Loxodonta_africana AAGGAGAATTCCATATGAATCACAAACTAATCGGCCAGAATTAAAGCACG
	Heterohyrax_brucei AAGAAGAATCCCATATGAATCAGAAACTAATGGGCCAGAGTTAAAACATA
	Procavia_capensis AAGAAGAATCCCATATGAATCAGAAACTAATGGGCCAGAGTTAAAACATA
	Bradypus_tridactylus ??????????????????????????????????????????????????
	Choloepus_didactylus ??????????????????????????????????????????????????
	Choloepus_hoffmanni AAGAAGAACCCCATGTGAAACAGAAACTAATCAGCCAGAATTAAAGTACA
	Myrmecophaga_tridactyla GAGAACAATCCTATATGAATCAGAAACTAAT---ACAGCATTGAAGCACA
	Tamandua_tetradactyla GAGAACAATCCTATATGAATCAGAAACTAATCAGACAAAATTGAGGCACG
	Cyclopes_didactylus AAGAACAATCCTATATGAATCAGAAACTAATTGGACAGAATTAAAGCACA
	Dasypus_novemcinctus AAGAAGAATCCCACATGAATCAGAAACTAGTTGGCCAGAATTAAAGCACA
	Tolypeutes_matacus AAGAAGAATCCCATATGAATCAGAAACCAGTCGGCCAGAATTAAAGCACA
	Chaetophractus_villosus AAGAAGAATCCCATATGAATCAGAAACTAGTCGGCCAGAATTAAAGCACA
	Euphractus_sexcinctus AAGAAGAATCCCATATGAATCAGAAACTAGTCGGCCAGAATTAAAGCACA
	[ 1001 1011 1021 1031 1041 ]
	[ | | | | | ]
	Lama_glama ATACATATCAGCCTGTGTATCCTGAGGGAATCCCTTCCCCTGCAAGGGAA
	Sus_scrofa GTGCCTATCAGCCTGTGTACACTGAGGGAATCCCTTCCCCTGCAAAGGAA
	Hippopotamus_amphibius GCACATATCAGCCTGTGTATCCCGAGGGATTCCCTTCCCCTGCAAGGGGA
	Eubalaena_glacialis GTATATATCAGCCTGTGTACCCTGAGGGATTCCCTTCCCCTGCAAGGGAA
	Eubalaena_australis GTATATATCAGCCTGTGTACCCTGAGGGATTCCCTTCCCCTGCAAGGGAA
	Megaptera_novaeangliae GTATATATCAGCCTGTGTACCCTGAGGGATTCCCTTCCCCTGCAAGGGAA
	Caperea_marginata GTATATATCAGCCTGTGTACCCTGAGGGAGTCCCTTCCCCTGCAAGGGAA
	Eschrichtius_robustus GTATATATCAGCCTGTGTACCCTGAGGGATTCCCTTCCCCTGCAAGGGAA
	Kogia_sima GTATATATCAGCCTGTGTATCCTGAGGGATTCCCTTCCCCTGCAAGGGAA
	Kogia_breviceps GTATATATCAGCCTGTGTATCCTGAGGGATTCCCTTCCCCTGCAAGGGAA
	Physeter_macrocephalus GTATATATCAGCCTGTGTATCCTGAGGGATTCCCTTCCCCTGCAAGGGAA
	Delphinapterus_leucas GTATATATCAGCCTGTGTACCCTGAGGGATTTCCTTCCCCTGCAAGGGAA
	Phocoena_phocoena GTATATATCAGCCTGTGTACCCTGAGGGATTTCCTTCCCCTCCAAGGGAA
	Tursiops_truncatus GTATATATCAGCCTGTGTACCCTGAGGGATTTCCTTCCCCTGCAAGGGAA
	Inia_geoffrensis GTATATATCAGCCTGTGTACCCTGAGGGATTCCCTTCCCCTGCAAGGGAA
	Pontoporia_blainvillei GTATATATCAGCCTGTGTACCCTGAGGGATTCCCTTCCCCTGCAAGGGAA
	Platanista_minor GTATATATCAGCCTGTGTACCCTGAGGGATTCCCTTCCCCTGCAAGGGAA
	Mesoplodon_bidens GTATATATCAGCCTGTGTACCCTGAGGGATTCCCTTCCTCTGCAAGGGAA
	Bos_taurus GTACACATCAGCCTGTGTACCCTGAGGGATCTCCTTCCCCTGCAAGGGAA
	Equus_caballus GTACATATCAGCCTGTATATCCCGAGGAAACCCCTTCCCCTGCAAGAGAA
	Myotis_lucifugus GTACATATCAGCCTGCATACCCTGAGGACATCCCTTCCCCTGCAGGAGAA
	Erinaceus_europaeus ATACATATCCGCCTGTCTACCTTGAGGAAATCCCTCCCCCTGAAAGAGAA
	Canis_familiaris GTACATATCAACCTGTATTCCCTGAGGAAATTCCTCCCCCTGCAAGAGAA
	Felis_catus GTACATATCAACGTGTATACCCTGAGGAAATCCCTTCCACTGCAAGAGAA
	Manis_pentadactyla GTACATACCAGCCTGTATACCCTGAAGAAATCCCTTCCCCTGCAAGAGAA
	Manis_tricuspis GTACATACCAGCCTGTATACCCTGAGGAAATCCCTTCCCGTGCAAGAGAA
	Amblysomus_hottentotus ATACATATCATACACTATACCCCGAGGAAATCCCTTCCCCTGCCAGAGAA
	Chrysochloris_asiatica ATACATATCATAMCCTATACCCTGAGGAAATCCCTTCCCCTGCAAGAGAA
	Echinops_telfairi GTGCATACAATCCCATATACCCTGAGGAAATCCCTTTCCCTGCAGGGGGA
	Elephantulus_rufescens ACACATATCACGCCATCTACCCTGAAGAAATCCCTGCTCCTGCAAGAGAA
	Rhynchocyon_petersi GTACGTATCACCCCATGTACTCTGATAAAATCCCTTCCCCTACAAGAGAA
	Orycteropus_afer GTATATATTATCCTATATACCCTGAGGAAATCCCTTCCTCTGCAAGAGAA
	Dugong_dugon GTACATATCATCCCATATACCCTGAGGAAATTCCTTCTCCTGCAAGAGAA
	Elephas_maximus GTACGTATCATCCCGTATACCCTGAGGAAATTCCTTCCCCTGCAAGAGAA
	Loxodonta_africana GTACGTATCATCCCGTATACCCTGAGGAAATTCCTTCCCCTGCAAGAGAA
	Heterohyrax_brucei GTACATATCATCCCGTATACCCTGAGGAAATTCCTTCCCCTGCAAGAGAA
	Procavia_capensis GTACATATCATCCTGTATACCCTGAGGAAATTCCTTCCCCTGCAAGAGAA
	Bradypus_tridactylus ??????????????????????????????????????????????????
	Choloepus_didactylus ?????????????????????????????GTCCCTTCCCCTGCAAGAGAG
	Choloepus_hoffmanni GTACATTTCATCCTGTGTATCCTGAGGAAGTCCCTTCCCCTGCAAGAGAG
	Myrmecophaga_tridactyla GTACATTTTATCCCAGGTACCCAGAGGATATCTCTTCACCTGCAAGAGAA
	Tamandua_tetradactyla GTACATTTTATCCCATGTACCCAGAGGATATCTCTTTACCTGCAAGAGAA
	Cyclopes_didactylus GTACATTTTATCCCAGGCACCCAGAAGAAATCCCTTCCCCTTCAAGAGAA
	Dasypus_novemcinctus GTACATTTCATCCTGTGTACCCAGAGGAAATCCCTTCCTCTGCAAGAGAA
	Tolypeutes_matacus GTACATTTCATCCTGTGTACCCAGAGGAATTGCCTTCCCCTGCAAAAGAA
	Chaetophractus_villosus GTACATTTCATCCTGTGTACCCAGAGG-CTTCCCTTCCCCTGCAAGAGAA
	Euphractus_sexcinctus GTACATTTCATCCTGTGTACCCAKAGG-CTTCCCTTCCCCTGCAAGAGAA
	[ 1051 1061 1071 1081 1091 ]
	[ | | | | | ]
	Lama_glama CGTTTTCCTACTGGAAGGAATACTTGGAACCAACAAGAAATCTCTCCACC
	Sus_scrofa CATTTTCCTGCTGGAAGAAATACTTGGAATCAACAAGAAATCTCTCCACC
	Hippopotamus_amphibius CGTTTTCCTGCTGGAAAAAATACTTGGAACCAACAAGAAATCTCTCCACC
	Eubalaena_glacialis CATTTTCCTGCTGGAAGAAATACTTGGAACCAACAAGAAATCTCTCCACC
	Eubalaena_australis CATTTTCCTGCTGGAAGAAATACTTGGAACCAACAAGAAATCTCTCCACC
	Megaptera_novaeangliae CATTTTCCTGCTGGAAGAAATACTTGGAACCAACAAGAAATCTCTCCACC
	Caperea_marginata CATTTTCCTGCTGGAAGAAATACTTGGAACCAACAAGAAATCTCTCCACC
	Eschrichtius_robustus CATTTTCCTGCTGGAAGAAATACTTGGAACCAACAAGAAAGCTCTCCACC
	Kogia_sima CATCTTCCTGCTGGAAGAAATACTTGGAACCAACAAGAAATCTCTCCACC
	Kogia_breviceps CATCTTCCTGCTGGAAGAAATACTTGGAACCAACAAGAAATCTCTCCACC
	Physeter_macrocephalus CATTTTCCTGCTGGAAGAAATACTTGGAACCAACAAGAAATCTCTCCACC
	Delphinapterus_leucas CATTTTAATGATGGAAGAAATACTTGGAACCAACAAGAAATCTCTCCACC
	Phocoena_phocoena CATTTTAATGCTGAAAGAAATACTTGGAACCAACAAGAAATCTCTCCACC
	Tursiops_truncatus CATTTTAATGCTGGAAGAAATACTTGGAACCAACAAGAAATCTCTCCACC
	Inia_geoffrensis CATTTTAATGCTGGAAGAAATACTTGGAACCAACAAGAAATCTCTCCACC
	Pontoporia_blainvillei CATTTTAATGCTGGAAGAAATACTTGGAACCAACAAGAAATCCCTCCACC
	Platanista_minor CATTTTAATGCTGGAAGAAATACTTGGAACCAACAAGAAATCTCTCCACC
	Mesoplodon_bidens CATTTTAATGCTGGAAGAAATACTTGGAACCAACAAGAAATCTCTCCACC
	Bos_taurus CGTTTTCCTGCTGGAAGAAATACTTGGAACCAACAAGAAATCTCTCCACC
	Equus_caballus CATTTTCCCACTGAAAGAAATACTTGGAACCACCAAGAAATCTCTCCACA
	Myotis_lucifugus CGTTTTCCTGCKGGAAGAAATACTTGGAACCACCAAGACATCTCTCCACC
	Erinaceus_europaeus CTCTTTCCTGTTGGAAGAAATACTTGGAATCACCAAGAAATCTCTCCACC
	Canis_familiaris CATTTTCCTGCTGGAAGAAATACTTGGCATCACCAAGAAATCTCTCCATC
	Felis_catus CATTTTCCTGCTGGAAGAAATATTTGGAATCATCAAGGAATCTCTCCACC
	Manis_pentadactyla CATTTTCCTGTTGGAAGAAACACTTGGAACCACCAAGAAACCTCTCCACC
	Manis_tricuspis CATTTTCCTGTTGGAAGAAACAATTGGAACCACCAAGAAACCTCTCCACC
	Amblysomus_hottentotus CAGTTTCCTCCTGGAAGAAACCATTGGAACCACCAAGAAATCTCTCCACC
	Chrysochloris_asiatica CATTTTCCTCCTGTAAGAAACCATTGGAACCACCAAGAAATCTCTCCACC
	Echinops_telfairi CGTTTTCCTCCAGGAAGAAACCACTGGACCCATGGAGAACTCTCTCCCAC
	Elephantulus_rufescens CATTTTCCTGCTGGAAGAAACCAATGGAACCACCAAGAAATCCCTCCAGT
	Rhynchocyon_petersi CATTTTCCTATGGAAAGAAACCGCTGGAACCACCAAGAAATCTCTCCAAC
	Orycteropus_afer CATTTTCCTGGCGGAAGAAATCATTGGAACCACCAAGAAATCTCTGCACC
	Dugong_dugon CATTTTCCTGCTGAAAGAAACCACTGGAATGACCAAGAAATCTCTCCAAC
	Elephas_maximus CATTTTCCTGCTGGAAGAAACCATTGGAACAAACAGGAACTCTCTCCAAC
	Loxodonta_africana CATTTTCCTGCTGGAAGAAACCATTGGAACAACCAGGAACTCTCTCCAAC
	Heterohyrax_brucei CATTTTCCTGCTGAAAGAAAACACTGGAATCGGCAA---ATCTCTCCAAC
	Procavia_capensis CATTTTCCTGCTGAAAGAAAACACTGGAATCAGCAA---ATCTCTCCAAC
	Bradypus_tridactylus ??????????????????????????????????????????????????
	Choloepus_didactylus CATTTTCATGCTGGAAGAAACACTTGGAACTACCAAGAAATCTCTCCAAC
	Choloepus_hoffmanni CATTTTCCTGCTGGAAGAAACACTTGGAACTACCAAGAAATCTCTCCAAC
	Myrmecophaga_tridactyla CATTTTCCTGCTGGAAGAAACAC--GCAACTACCAA---ATCTCTACAAC
	Tamandua_tetradactyla CATTTTCCTGCTGGAAGAAACAA--GCAACTACCAA---ATCACTACAAC
	Cyclopes_didactylus CATTTTCCTGCTGGAAGAAACACTTGCAACTACCAA---ATCTCTCCAGC
	Dasypus_novemcinctus AATTTTCCTGCTGGAAGAAACAYTTGGAACCACCAAGAAATCTCTCCAAA
	Tolypeutes_matacus CATTTTCCTGCTGGAAGAAACATTTGGAACCACCAAGAAATCTCTCCAAA
	Chaetophractus_villosus CATTTTCCTGCTGGAAGAAACATTTGGAACCACCAAGAAATCTCTCCAAA
	Euphractus_sexcinctus CATTTTCCTGCTGGAAGAAACATTTGGAACCACCAAGAAATCTCTCCAAA
	[ 1101 1111 1121 1131 1141 ]
	[ | | | | | ]
	Lama_glama TTTTAAGGAAGATCCTGGGAGGCAGGAAGAACACTTATCTCATCCTTCCC
	Sus_scrofa TTTTAAAGAAGATCCTGGGAGGCAGGAAGAACACTTACCTCATCTTTCTC
	Hippopotamus_amphibius TTTTAAGGAAGATCCTGGAAGGCAGGAAGAACACTTACCTCATCCTTCCC
	Eubalaena_glacialis TTTTAAGGAAGATCCTGGAAGGCATGAAGAACACTTACCTCATCCTTCCC
	Eubalaena_australis TTTTAAGGAAGATCCTGGAAGGCATGAAGAACACTTACCTCATCCTTCCC
	Megaptera_novaeangliae TTTTAAGGAAGATCCTGGAAGGCATGAAGAACACTTACCTCATCCTTCCC
	Caperea_marginata TTTTAAGGAAGATCCTGGAAGGCATGAAGAACACTTACCTCATCCTTCCC
	Eschrichtius_robustus TTTTAAGGAAGATCCTGGAAGGCATAAAGAACACTTACCTCATCCTTCCC
	Kogia_sima TTTTAAGGAAGATCCTGGAAGGCATGACCAACACTTACCTCATCCTTCCC
	Kogia_breviceps TTTTAAGGAAGATCCTGGAAGGCATGACCAACACTTACCTCATCCTTCCC
	Physeter_macrocephalus TTTTAAGGAAGATCCTGGAAGGCATGAAGAACACTTACCTCATCCTTCCC
	Delphinapterus_leucas TTTTAAGGAAGATCCTGGAAGGCATGAAGAACACTTACCTCATCCTTCCC
	Phocoena_phocoena TTTTAAGGAAGATCCTGGAAAGCATGAAGAACACTTACCTCATCCTTCCC
	Tursiops_truncatus TTTTAAGGAAGATCCTGGAAGGCATGAAGAACACTTACCTCATCCTTCCC
	Inia_geoffrensis TTTTAAGGAAGATCCTGGAAGGCATGAAGAACACTTACCTCATCCTTCCC
	Pontoporia_blainvillei TTTTAAGGAAGATCCTGGAAGGCATGAAGAACACTTACCTCATCCTTCCC
	Platanista_minor TTTTAAGGAAGATCCTGGAAGGCATGAAGAACACTTACCTCATCCTTCCC
	Mesoplodon_bidens TTTTAAGGAAGATCTTGGAAGGCATGAAGAACACTTACCTCATCCTTCCC
	Bos_taurus TTTTAAGGAAGATCCTGGAAGGAAGGAAGAACACTTACCTCATCCTTCCC
	Equus_caballus TTTTAAGGAAGATCCTGGGAGGCAGGAAGAACACTTACCTCACCCTTCCC
	Myotis_lucifugus TTTTAAGGAAGATCCCAACAGGCAGGAAGAACACTTACCTCATCCTTCCC
	Erinaceus_europaeus TTTTAAGGAAGACCCTAGGAGGCAGGAGGAACATTTGCCTCGTCCTTCCC
	Canis_familiaris TTTTAAGGAAGATCCTGGGAGGCAGGAGGAACTCTTACCTCCTCCTTCCC
	Felis_catus TATTAAGGAAGATCCCGGGATGCAGGAAGAACACTTACTTCATCCTTCCC
	Manis_pentadactyla TTATAAGGAAGATCCCAGGATGCAGGAAGAACACTTACCTCATCCTTCCC
	Manis_tricuspis TTATAAGGAAGATCTTAGGATGCAGGAAGAACACTTACCTCATCCTTCCC
	Amblysomus_hottentotus TCTTGAGGAAGATCTTGGAAGGCAGGAAGGACCTTTGCCTCATCCTTCCC
	Chrysochloris_asiatica TCTTGAGGAAAATCTTAGAAGGCAGGAAGGACCTTTGCCTCAYCCTTCCC
	Echinops_telfairi TCTGCAGGAGGCTCTGGGAAGGCAGGAAGGGCCCTTGCCTCTTCCTTCCC
	Elephantulus_rufescens TCCTGTGGAAGAGCCTAAAAGGCAGGAAGGACCTTTGCCTCATCCTCCCT
	Rhynchocyon_petersi TCTTGTGGAAGATCCTAGAAGGCAGGAAGAACCTTTGCCTCGCCCTTCCT
	Orycteropus_afer CCTTGGGGAAGATCCTAGAAGGCAAGAAGGACCTTTGCCTCATCCTTCCC
	Dugong_dugon TCTTGAGGAAGATCCTAGAAGGCAGGAAGGACCTTTGCCGCATCCTTCCC
	Elephas_maximus TCTTGAGGAAGACCCTGGAAGACAGGAAGAACCTTTGCCTCATCCTTCCC
	Loxodonta_africana TCTTGAGGAAGACCCTGGAAGACAGGAAGAACCTTTGCCTCATCCTTCCC
	Heterohyrax_brucei TCTTGAGGAAGATCCTGGAAAGCAGGTTAGACCTTTGCCTTATCCTTCCC
	Procavia_capensis TCTTGAGGAAGATCCTGGAAAGCAGGTTAGACCTTTGCCTTATCCTTCCC
	Bradypus_tridactylus ??????????????????????????????????????????????????
	Choloepus_didactylus TTTTGAGGAAGATCCTGGCAGGCAGGAAAGACACTTACCTCAGCCTTCCC
	Choloepus_hoffmanni TTTTGAGGAAGATCCTGGCAGGCAGGAAAGACACTTACCTCAGCCTTCCC
	Myrmecophaga_tridactyla TTTTGAGGAAGATCCTGGGAGGCAGAAAGGACACTTACCTCAGCCTTCCC
	Tamandua_tetradactyla TTTTGAGGAAGATCCTGGGAGGCAGAAAGGACACTTACCTCAGCCTTCCC
	Cyclopes_didactylus TCTTGAGGAAGATCCTGGAAGGCAGCAAGSACACTTACCTCAGCTTTCCC
	Dasypus_novemcinctus CTTTGGGAAAGATCCTGCAAGGCAGGAAGGACACTCACCTCAATCTTCCC
	Tolypeutes_matacus TTTTGAGAAAGATCCTGCAAGACAGGAAAGACGCTTACCTCAACATTTTC
	Chaetophractus_villosus TTTTGAGAAAGATACTGCAAGGCAGGAAGGACACTTACCTCAACTTTCCC
	Euphractus_sexcinctus TTTTGAGAAAGATCCTGCAAGGCAGGAAGGACACTTACCTCAACTTTCCC
	[ 1151 1161 1171 1181 1191 ]
	[ | | | | | ]
	Lama_glama ATGGCTCAAGAGGACGTGTTTACTACCCTGACTATCGCCCCTATGATCCC
	Sus_scrofa ATGGCTCTAGAGTACATGTTTACTACCCTGACTATAATCCCTATGATCCT
	Hippopotamus_amphibius ATGGCTCTGGAGGACGTGTTTACTACCCTTACTATAACCCCTACGATCCC
	Eubalaena_glacialis ATGGCTCTGGAGGACGTGTTTACTACCCTGACTATAACCCCTATGATCCC
	Eubalaena_australis ATGGCTCTGGAGGACGTGTTTACTACCCTGACTATAACCCCTATGATCCC
	Megaptera_novaeangliae ATGTCTCTGGAGGATGTGTTTACTACCCTGACTATAACCCCTATGATCCC
	Caperea_marginata ATGGCTCTGGAGGACGTGTT-ACTAC------TTTAACCCCTATGATCCC
	Eschrichtius_robustus ATGGCTCTGGAGGACGCGTT-ACTAC------TATAACCCCTATGATCCC
	Kogia_sima ATAGCTCTGGAGGACGTGTTTACTACCCTGACTATAACCCCTATGATCCC
	Kogia_breviceps ATAGCTCTGGAGGACGTGTTTACTACCCTGACTATAACCCCTATGATCCC
	Physeter_macrocephalus ATGGCTCTGGAGGACGTGTTTACTACCCTGACTATAACCCCTATGATCCC
	Delphinapterus_leucas ATGGCTCTGGAGGATGTGTTTACTACCCTGACTATAACCCCTATGATCCC
	Phocoena_phocoena ATGGCTCTGGAGGACGTGTTTACTACCCTGACTATATCCCCTATGACCCC
	Tursiops_truncatus ATGGCTCTGGAGGACGTGTTTATTACCCTGACTATAACCCCTATGATCCC
	Inia_geoffrensis ATGGCTCTGGAGGACATGTTTACTACCCTGACTATAACCCCTATGATCCC
	Pontoporia_blainvillei ATGGCTCTGGAGGACATGTTTACTACCCTGACTATAACCCCTATGATCCC
	Platanista_minor ATGGCTCTGGAGGACGTGTTTACTACCCTGACTATAACCCCTATGATCCC
	Mesoplodon_bidens ATGGCTCTGGAGGACGTGTTTACTACCCTGACTATAACTCCTATGATCCC
	Bos_taurus TTGGCTCTAGAGGACGTATTTACTACACTGACTACAACCCCTATGACCGC
	Equus_caballus TTGGCTCTAGAGGAGGTGTCTACTACCCTGACTATTACCCCTATGATCCC
	Myotis_lucifugus ATGGCTCTAGGGCAGATGTGTACTACCCTGACTATAACCCCTATGATCCC
	Erinaceus_europaeus AAGGCTCTAGGGGAGGTGTTTACTATCCTGACTATAACCCCTATACCCCC
	Canis_familiaris AGGGCTCTAGGGGAGGTGTTTACTACCCTGACTATAACTCTTATGATCCC
	Felis_catus ATGGCTCAAGGGGAGGTGTTTACTACCCTGACTATAACTCTTATAATCCC
	Manis_pentadactyla GTGACTTTAGAGGAAGTGTTTACTACCGTGACTTTAACCCGTATGATCCC
	Manis_tricuspis ATGGCTTTAGAGGAAGTGTTTATTACTGTGACTTTAACCCCTATGATCCC
	Amblysomus_hottentotus ATGGCTCTAGAGGAAGTGTTTTCTACTCTGAATATAATCCCTATGATCCC
	Chrysochloris_asiatica ATGGCTCTCGAGGAAGTGTTTTCTACTCTGAATATAATCCCTATGATCCC
	Echinops_telfairi AGGGCTCTAGAGGAAGTGTTTTCTACTCTGAATATAACCCCTAYSAYCCC
	Elephantulus_rufescens ATGCTTCTAGAGGAAATGTTTTCTACCCTGAATATAATCCCTATGATCCC
	Rhynchocyon_petersi ATGGTTCTAGAGGAAATACTTTCTACTCTGAATATAATCCCTATGATCCT
	Orycteropus_afer ACAGCTCTAGAGGAAGTGTTTTCTACCCTGAATATAACCCCTATGATCCC
	Dugong_dugon ATGGCACTAGAGGAAATGTTTTCTACTCTGAATATAACCCCTACGATCCC
	Elephas_maximus ATGGCTCTAGAGGAAGTGTTTTCTACTCTGAATATAACCCCTATGATCCC
	Loxodonta_africana ATGGCTCTAGAGGAAGTGTTTTCTACTCTGAATATAACCCCTATGATCCC
	Heterohyrax_brucei ACGGCACTAGAGGAAGTGTTTTCTACCCTGAATATAACTCCTATGATCCC
	Procavia_capensis ATGGCACTAGAGGAAGTGTTTTCTACCCTGAATATAACTCCTATGATCCC
	Bradypus_tridactylus ??????????????????????????????????????????????????
	Choloepus_didactylus ATGGCTCAAGAGGAAATGTTTTCTATCTTGAATATAATCCCTGTGATCCC
	Choloepus_hoffmanni ATGGCTCAAGAGGAAATGTTTTC---CTTGAATATAATCCCTGTGATCCC
	Myrmecophaga_tridactyla ATGGCTCTACAGGAAGTGTTTTC---CCTGAATATAATCCCTATGATCCC
	Tamandua_tetradactyla ATGGCTCTATAGGAAGTGTTTTC---CCTGAATATACTCCCTATGATCCC
	Cyclopes_didactylus TTAGCTCTATAGGAAGTGTTTTC---CCTGAATATAATCCCTATAATCCC
	Dasypus_novemcinctus ATGGTTCTAGAGGAAGTGTTTTCTACCCTGAATATAATCCCTATGATCCC
	Tolypeutes_matacus ATGGTTCTAGAGGAACTGTTTTCTACCCTGAATATAATCTCTATGATCCC
	Chaetophractus_villosus ATGGTTCTAGAGGAAGTGTTTTCTACTCTGAATATAATCCCTATGATCCC
	Euphractus_sexcinctus ATGGTTCTAGAGGAAGTGTTTTCTACTCTGAATATAATCCCTATGATCCC
	[ 1201 1211 1221 1231 1241 ]
	[ | | | | | ]
	Lama_glama AGGGGAAATTCACCATACCTTAGAAGTAATACATGGGGTGAAAGAGATGA
	Sus_scrofa AGGGAAAATTCACCATACCTTAGAAGCAATACATGGTATGAAAGAGATGA
	Hippopotamus_amphibius AGGGAAAACTCACCATACCTTAGACGTAACACTTGGGATGAAAGAGATGA
	Eubalaena_glacialis AGGGAAAACTCACCATACCTTAGAAATAATACATGGGCTGAAAGAGATGT
	Eubalaena_australis AGGGAAAACTCACCATACCTTAGAAATAATACATGGGCTGAAAGAGATGT
	Megaptera_novaeangliae AGGGAAAACTCACCATACCTTAGAAGTAATACATGGGCTGAAAGAGATGA
	Caperea_marginata AGGGAAAACTCACCATACCTTAGAAGTAATACATGGGCTGAAATAGATGA
	Eschrichtius_robustus AGGGAAAACTCACCATACCTTAGAAGTAATACATGGGCTGAAAGAGATGA
	Kogia_sima AGGGAAAACTCACCATACCTTAGAAGTAATACATGGGCTGAAAGAGATGA
	Kogia_breviceps AGGGAAAACTCACCATACCTTAGAAGTAATACATGGGCTGAAAGAGATGA
	Physeter_macrocephalus AGGGAAAACTCACCATACCTTAGAAGTAATACATGGGCTGAAAGAGATGA
	Delphinapterus_leucas AGGGAAAACTCACCATACCTTAGAAGTAATACATGGGCTGAAAGAGATGA
	Phocoena_phocoena AGGGAAAACTCACCATACCTTAGAAGTAATACATGGGCTGAAAGAGATGA
	Tursiops_truncatus AGGGAAAACTCACCATACCCTAGAAGTAATACATGGGCTGAAAGAGATGA
	Inia_geoffrensis AGGGAAAACTCACCATACCTTAGAAGTAATACATGGGCTGAAAGAGATGA
	Pontoporia_blainvillei GGGGAAAACTCACCATATGTTAGAAGTAATACATGGGCTGAAAGAGATGA
	Platanista_minor AGGGAAAATTCACCATACCTTAGAAGTAATACATGGGCTGAAAGAGATGA
	Mesoplodon_bidens AGGGAAAACTCACCATACCTTAGAAGTAATAAATGGGCTGAAAGAGATGA
	Bos_taurus AGGGAAAACCCACCATACCTTAGAAGTAATAGCTGGGATGAAAGAAATGA
	Equus_caballus AGGGAAAACTCACCATACTTTAGAGGCAATGCATGGGATGAGAGAAATTA
	Myotis_lucifugus AGGGAAAACTCACCATACATTAGAAGCAATACATGGGATGAAAGAGATGA
	Erinaceus_europaeus AGAGAGAATGTCCCATATCATAGAAGCAATACATGGGATGAGAGAGATGA
	Canis_familiaris AGGGAAAATTCACCATACCTTAGAAGCAATAGATGGGATGAGAGAGATGA
	Felis_catus AGGGAAAACTCACCATACCTTAGAAGCAATACATGGGATGAGAGAGATGA
	Manis_pentadactyla AAGGAAAATTCAYCATACCTTAGAAGCAATTCA---GATGAGAAAGATGA
	Manis_tricuspis AAGGAAAACTCACCACACCTTAGAAGCAATTCATGGGATGAGAAAGATGA
	Amblysomus_hottentotus AGAGAAAACGCACCATACTTTAGGAGAAATACATGGGAAGAGAGGGGTGA
	Chrysochloris_asiatica AGAGAAAACGCACCATACCTTAGGAGAAATACATGGGAAGAGAGGGGTGA
	Echinops_telfairi AGGGAAAACTCACCCTACCTCAGGAGCAACACTTGGGAGGAGAGAGGTGA
	Elephantulus_rufescens AGGGAAAACTCACCATACTTTAGGGGCAATACATGGGATGAGAGAGGTGA
	Rhynchocyon_petersi AGGGACAATGCACCATACCTTAGAAGCAATACATGGGATGAGAGAGGGAA
	Orycteropus_afer AGGGAAAACTCACCATACCTTAGGAGCCATAYC---GATGAGAAAGGTGA
	Dugong_dugon AGAGAAAACTCACCGTATCTTAGAAGCAATACATGGGATGAGAGAGGTGA
	Elephas_maximus AGGGAAAACTCACCATACCTTAGAAGCAATACATGGGATGAGAGAGGTGA
	Loxodonta_africana AGGGAAAACTCACCATACCTTAGAAGCAATACATGGGATGAGAGAGGTGA
	Heterohyrax_brucei AGGGAAAACTCA---TACCTTAGAAGTAATACCTGGGATGAAAGAGATAA
	Procavia_capensis AGGGAAAATTCA---TACCTTAGAAGTAATACCTGGGATGAAAGAGATAA
	Bradypus_tridactylus ??????????????????????????????????????????????????
	Choloepus_didactylus AGGGAAAACTCCCCATACCTTAGAAGTGATACATGGGATGAGAGAGATGA
	Choloepus_hoffmanni AGGGAAAACTCCCCATACCTTAGAAGCGATACATGGGATGAGAGAGATGA
	Myrmecophaga_tridactyla AGGGAAAACTCCCCATGCCTTAGAAGCAATACA---GATGAGAGAGATAA
	Tamandua_tetradactyla AGGGAAAGCTCCCCATGCCTTAGAAGCAATACA---GATGAGAGAGATGA
	Cyclopes_didactylus AGGGAAAACTCCCCA-------------ATACATGGGATGAGAGAGATGA
	Dasypus_novemcinctus AGGGAAAACTCCCCATACCTTAGAGGCAATACATGGGATG---GAGATGA
	Tolypeutes_matacus AGGGAAAACTCCCCATACCTTAGAGGCAATACATGGGATGAGAGAGATAA
	Chaetophractus_villosus AGGGAAAACTCCCCATACCTTAGAGGCAATACATGGGATGAGAGAGATGA
	Euphractus_sexcinctus AGGGAAAACTCCCCATACCTTAAAGGCAATACATGGGATGAAAAAGATGA
	[ 1251 1261 1271 1281 1291 ]
	[ | | | | | ]
	Lama_glama CTCACCCAATACAGTGAGACAGCCTGAAAATCCACACTACCCCATGAACA
	Sus_scrofa TTCTCCCAATACCATGGGGCAACCTGAAAATCCACACTACCCCATGAATA
	Hippopotamus_amphibius TTCTCCCAATACAATGAGGCAACCTGAAAATCCACACTATCCCATGAATA
	Eubalaena_glacialis TTCTCCCAATACAATGAGGCAACCTGAAAATCCACACTATCCCATGAATA
	Eubalaena_australis TTCTCCCAATACAATGAGGCAACCTGAAAATCCACACTATCCCATGAATA
	Megaptera_novaeangliae TTCTCCCAATAGAATGAGGCAACCTGAAAATCCACACTATCCCATGAATA
	Caperea_marginata TTCTCCCAATACAATGAGGCAACCTGAAAATCCACACTATCCCATGAATA
	Eschrichtius_robustus CTCTCCCAATGCAATGAGGCAACCTGAAAATCCACACTATCCCATGAATA
	Kogia_sima TTCTCCCAATACAATAAGGCAACCTGAAAATCCACACTATCCCATGAATA
	Kogia_breviceps TTCTCCCAATACAATAAGGCAACCTGAAAATCCACACTATCCCATGAATA
	Physeter_macrocephalus TTCTCCCAATACAATGAGGCAACCTGAAAATCCACACTATCCCATGAATA
	Delphinapterus_leucas TTCTCCCAATACAATGAGGCAACCTGAAAATCCACACTATCCCATGAATA
	Phocoena_phocoena TTCTCCCAATACAATGAGGCAACCTGAAAATCCACACTATCCCATGAATA
	Tursiops_truncatus TTCTCCCAATGCAATGAGGCAACCTGAAAATCCACACTATCCCATGAATA
	Inia_geoffrensis TTCTCCCAATACAATGAGGCAACCTGAAAATCCACACTATCCCATGAATA
	Pontoporia_blainvillei TTCTCCCAATACAATGAGGCAACCTGAAAATCCACACTATCCCATGAATA
	Platanista_minor TTCTCCCAATACAATGAGGCAACCTGAAAATCCACACTATCCCATGAATA
	Mesoplodon_bidens TTCTCCCAATACAATGAGGCAACCTGAAAATCCACACTATCCCATGAATA
	Bos_taurus TCCTCCCAATACAATGGGGCAATCTGAAAATCCACACTATCCCATGAATA
	Equus_caballus TTCTCCCAATACTATGGGGCGACTCAAAAATCCACTGTACCCCGTGAATA
	Myotis_lucifugus TTCTCCCAATAATGCGGGACTACCRGAAGATCCGCTATACCCCATGAATA
	Erinaceus_europaeus TTCTCCCAATACCGTAAGGCAGCCTGAAAATCCACTCTACCCCATGAATA
	Canis_familiaris TTCTCCCAACACAATAGGGCAACCCAGAAATTCGCTATATCCCATAAATA
	Felis_catus TTCTCCCAATACTATGGGGCAACCCAAAAATTCACTGTACCCCATGAATA
	Manis_pentadactyla TTCTCCCAGTACTAA-----TACC-AAAAATCCAATGTGCCCCATGAATA
	Manis_tricuspis TTATCCCAATACTAA-----TACC-AAAAATCCAATGTACTCCATGAATA
	Amblysomus_hottentotus TTTGCCCAATGCCATGGGGCAACCAGAAAATCCACTGTACCCTATGAGTA
	Chrysochloris_asiatica TTCACCCAATACCATGGGGCAACCAGAAAATCCACTGTACCCTATGAATA
	Echinops_telfairi TCCTCCAAATACCAGGGGGCAACCAGAAAACCGACTGTACCGCATGAATA
	Elephantulus_rufescens TTCTCCCAAAACCGTGAGGCCACCAGAAAATCCTCTATACCCCATGAGTA
	Rhynchocyon_petersi CTCTCCCAAAACCATAGGGCAACCACAAAATCCACTCTACCCCATGAATA
	Orycteropus_afer TTCTCCCAGTACCATGAGGCAACCAGAAAATCCACTGAATCCCATGAATA
	Dugong_dugon TTCTCCCAATACCATGAGGCAACCAGAAAATCCACTGTACCCCGTGAATA
	Elephas_maximus TTCTCTCAATACCATGAGGCAACCAGAAAATCCATTGTACCCCGTGAATA
	Loxodonta_africana TTCTCTCAATACCATGAGGCAACCAGAAAATCCATTGTACCCCGTGAATA
	Heterohyrax_brucei TTCTCCCAATACCATTAGACGACCAGAAACTTCACTATACCCCATGAACA
	Procavia_capensis TTCTCCCAATACCATTAGACGACCAGAAACTTCACTATACCCCATGAACA
	Bradypus_tridactylus ??????????????????????????????????????????????????
	Choloepus_didactylus TTCTCCCAATACTATGGGGCAACCAGAACATCCATTATACCCCATGAATA
	Choloepus_hoffmanni TTTTCCCAATACTATGGGGCAACCAGAACATCCATTATACCCCATGAATA
	Myrmecophaga_tridactyla TTCTCCCAATA-------G---CCAGAACATCCATTGCACCCCACGAATA
	Tamandua_tetradactyla TTCTCCCAATA-------G---CCAGAACATCCATTGCACCCCATGAATA
	Cyclopes_didactylus TTCTCCCAGTACTATTGGGCAACCAGAACATCCATTGGACCCCACAAATA
	Dasypus_novemcinctus TTCTCCCAATACTATGGGACAACCAGAACATCCATTGTATCCCATGAATA
	Tolypeutes_matacus TTCTCCCAATACTATGGGACAACCAGAACATCCATTGGACCCCATGAATA
	Chaetophractus_villosus TTCTCCCAATACTATGGGTCAACTAGAACAGCCATTGTACCCTATGAATA
	Euphractus_sexcinctus TTCTCCCAATACTAAGGGTCAACTAGGACAGCCATTGTACCCTATGAATA
	[ 1301 1311 1321 1331 1341 ]
	[ | | | | | ]
	Lama_glama CTCCAGACCCAAAAGAGACGATCCATTACAATGAAGAAGACCCAACTGAT
	Sus_scrofa CTCCAGACCCAAAAGAGACAATCCCGTATAATGAAGAAGACCCAATTGAT
	Hippopotamus_amphibius CTCCAGACCCAAAAGAGACAGTCCCTTATAATGAAGAAGACCCAATTGAT
	Eubalaena_glacialis CTCCAGACCCAAAAAAGACAATCCCTTATAATGAAGAAGACCCAATAGAT
	Eubalaena_australis CTCCAGACCCAAAAAAGACAATCCCTTATAATGAAGAAGACCCAATAGAT
	Megaptera_novaeangliae CTACAGACCCAAAAAAGACAATCCCTTATAATGAAGAAGACCCAATAGAT
	Caperea_marginata CTCCAGACCCAAAAAAGACAATCCCTTATAATGAAGAAGACCCAATAGAT
	Eschrichtius_robustus GTCCAGACCCAAAAAAGACAATCCCTTATAATGAAGAAGACCCAATAGAT
	Kogia_sima CTCCAAACCCAAAAAAGACAATCCCTTATAATGAAGAAGACCCAATAGAT
	Kogia_breviceps CTCCAAACCCAAAAAAGACAATCCCTTATAATGAAGAAGACCCAATAGAT
	Physeter_macrocephalus CTCCAAACCCAAAAAAGACAATCCCTTATAATGAAGAAGACCCAATAGAT
	Delphinapterus_leucas CTCCAGACCCAAAAAAGACAATCCCTTATAATGAAGAAGACCCAATAGAT
	Phocoena_phocoena CTCCAGACCCAAAAAAGACAATCCCTTATAATGAAGAAGACCCAATAGAT
	Tursiops_truncatus CTCCAGACCCAAAAAAGACAATCCCTTATAATGAAGAAGACCCAATAGAG
	Inia_geoffrensis CTCCAGACCCAAAAAAGACAATCCCTTATAATGAAGAGGACCCAATAGAT
	Pontoporia_blainvillei CTCCAGACCCAAAAAAGATAATCCTTTATAATGAAGAAGACCCAATAGAT
	Platanista_minor CTCCAGACCCAAAAAAGACAATCCCTTACAATGAAGAAGACCCAAGAGAT
	Mesoplodon_bidens CTCCAGACCCAAAAAAGACAATCCCTTATAATGAAGAAGATCCAATAGAT
	Bos_taurus CTCCAGATCCAAAAGAGACAATCCCTTATAATGAAGAAGGCCCAGCTGAT
	Equus_caballus CTCCAGATGTGAAAGAGACAGTCCTTTATAATGAAGAGGACCCAACTGAT
	Myotis_lucifugus CTCCAGACCCAAAAGAGACAGTACCTTATAATGAAGAGGACCCAATTGAC
	Erinaceus_europaeus CTCCAGACCCCAAAGATACAGTACCTTATAATGAAGAGGACCCAGCTGAC
	Canis_familiaris CTCCAGAGCTGAAAGAAACAGTCCCTTACAATGAAGAGGACCCAATTGAT
	Felis_catus CTCCAGACCTGAAAGAAACAGTCCCTTATAATGAAGAGGACCCAATTGAT
	Manis_pentadactyla CTCCAAATCCAAAAGAGACAGTCCCTTCTAATGAAGAGGACCCAATTGCT
	Manis_tricuspis CTCCAAACCCAAAAGAGACAGTCCCTTCTAATGAAGAGGACCCAACTGAT
	Amblysomus_hottentotus ATCCAAACCACAAAGAGACAGTCCCTTACAATGAAGAGGACCCAATTGAC
	Chrysochloris_asiatica CTCCAAACCACAAAGAGACAGTCCCTTACAATGAAGAGGACCCAACTGAT
	Echinops_telfairi CTCCAGATCGGAAAGAGATAGTCCCTTATAATGAAGAGGACCCAATTGAT
	Elephantulus_rufescens CTCCAAGCCAAAAAGAGAGAGTACCTTATAATGAAGAGGATCCAGTCGAT
	Rhynchocyon_petersi CTCCAGACCAAAAAGAGACAATCCCATATAATGAAGAGGACCCAATTGAT
	Orycteropus_afer CTCCAGACCAGAAAGAGACAGTCCCTTATAATGAAGAGGGCCCAATTCAT
	Dugong_dugon CGCTAGACCAGAAAGAGACAATCCCTTATAATCAAGAGGACCCCAATGAT
	Elephas_maximus CTCCAAACCAGAAAGAGACAGTCCCTTATGATGAAGAGGACCCAATTGAC
	Loxodonta_africana CTCCAAACCAGAAAGAGACAGTCCCTTATGATGAAGAGGACCCAATTGAC
	Heterohyrax_brucei CACCAGACCAGAAAGAGACAGTCCCTTATAATGAGGAGGACCCAACTGAT
	Procavia_capensis CACCAGACCAGAAAGAGACAGTCCCTTACAATGAGGAGGACCCAACTGAT
	Bradypus_tridactylus ??????????????????????????????????????????????????
	Choloepus_didactylus CTCCAGATCAAAAAGAGACAGACCCTT-TAATGAAGAGGACCCAATTGAT
	Choloepus_hoffmanni CTCCAGATCAAAAAGAGACAGACCCTT-TAATGAAGAGGACCCAATTGAT
	Myrmecophaga_tridactyla CTCCAGTCCAAAAAAAGAAGGTCCCTTATAATGAAAAGGACCCAACTGAT
	Tamandua_tetradactyla CTCCAGTCCAAAAAAGGAARGTCCCTTATAATGAAAAGGACCCAATTGAT
	Cyclopes_didactylus CTCTAGATAAAAAAGAAACAGTCCCTTATAATGAAGAGGACCCAACTGAT
	Dasypus_novemcinctus CTCCAGACCAAAAAAAGAGAATCCCTTATAATGAAGAGGACCCAGCTGAT
	Tolypeutes_matacus CTCCAGACCAAAAAGGGAC--T-CCTTATACTGAAGAGGACCCAATTGAT
	Chaetophractus_villosus CTCCAGACCAAAAAGGGACAGTCCCTTATACTGAAGAGGATCCAATTGAC
	Euphractus_sexcinctus CTCCAGACCAAAAAGGGACAGTCCCTTATACTGAAGAAAATCCAATTGAC
	[ 1351 1361 1371 1381 1391 ]
	[ | | | | | ]
	Lama_glama CCAACTGGGGATGAACCTTTCCCAGGACAAAGCAGATGGGGTGCGGAGGA
	Sus_scrofa CCAACTGGAGATGAACATTTCCCAGGACAAAGTAGATGGGATATGGAGGA
	Hippopotamus_amphibius CCAAATGGAGATGAACCTTTCCCGGGACAAAGCAGATGGGGTGTGGCGGA
	Eubalaena_glacialis CCAACTGGAGATGAATCATTCCCAGGACAAAGTAGATGGGGTGTGGCGGA
	Eubalaena_australis CCAACTGGAGATGAATCATTCCCAGGACAAAGTAGATGGGGTGTGGCGGA
	Megaptera_novaeangliae CCAACTGGAGATGAATCTTTCCCAGGACAAAGTAGATGGGGTGTGGTGGA
	Caperea_marginata CCAACTGGAGATGAATCTTTCCCAGGACAAAGTAGATGGGGTGTGGCGGA
	Eschrichtius_robustus CCAACTGGAGATGAATCTTTCCCAGGACAAAGTAGATGGGGTGTGGCGGA
	Kogia_sima CCAACTGGAGATGAATCTTTCCCAGGACAAAGTAGATGGGGTGTGGCGGA
	Kogia_breviceps CCAACTGGAGATGAATCTTTCCCAGGACAAAGTAGATGGGGTGTGGCGGA
	Physeter_macrocephalus CCAACTGGAGATGAATCTTTCCCAGGACAAAGTAGATGGGGTGTGGTGGA
	Delphinapterus_leucas CCAACTGGAGATGAATCTTTTCCAGGACAAAGTAGATGGAGTGTGGCGGA
	Phocoena_phocoena CCAACTGGAGATGAATCTTTTCCAGGACAAAGTAGATGGAGTGTGGCGGA
	Tursiops_truncatus CCAACTGGAGATGAATCTTTTCCAGGACAAAGTAGATGGAGTGTGGCGGA
	Inia_geoffrensis CCAACTGGAGATGAATCTTTCCCAGGACAAAGTAGATGGGGTATGGCGGA
	Pontoporia_blainvillei CCAACTGGAGATGAATCTTTCCCAGGACAAAGTAGATGGGGTGTGGCGGA
	Platanista_minor CCAACTGGAGATGAATCTTTCCCAGGACAAAGTAGATGGGATGTGGCGGA
	Mesoplodon_bidens CCAACTGGAGACGAATCTTTCCCAGGACAAAGTAAATGGGGTGTGGTGCA
	Bos_taurus CCAACTGGAGATGAAACTTTCCCAGGACAAACGAGATGGAGTGTAGATGA
	Equus_caballus CCAACTGGAGGTGAAGCTTTCCCAGGACAAAGTAGATGGGGTGTGGAGGA
	Myotis_lucifugus CCAACTGGAGACGAACCTTTTCCAGGACAAAGTAGATGGGGTGTGGAGGA
	Erinaceus_europaeus CCAACTGGAGATGAAACTTACCTAGGACAAAGTCAATGGGGCATGGAAGA
	Canis_familiaris CCAACTGGAGATGAAACTTTCCCAGGACAAAATAGATGGGGTATGGAAGA
	Felis_catus GCAACTGGAGATGAAACTTTTCCAGGACAAAGTAGATGGGGTATGGAGGA
	Manis_pentadactyla CCAACTGGAGATGAACCTTTCCCAGGACTAAGTAGATGGAGTACAAAGGA
	Manis_tricuspis GCAACCGGAGATGAACCTTTCCCAGGACAAAGTAGATGGAGTATAAAGGA
	Amblysomus_hottentotus CCTACTGGAGATGAACCGTTCCCAGGACCAGGTAGATGGGGTGAAGAAGA
	Chrysochloris_asiatica CCTACTGGAGATGAACCGTTCCCAGGACCAGGTAGATGGGGTGAAGAAGA
	Echinops_telfairi CCAACTGGAGATGAACCTTTCCCCCGACCAGGGAGATGGGGTGAGGAAGA
	Elephantulus_rufescens CCAAATGGAGATGAGCTTTTCCCAGGACAAAGCAGATGGGGTGAAGAAGT
	Rhynchocyon_petersi CCAAATGGAGATGAACTTTTCCCTGGACAAGGTAGATGGGGTGAGGAAGA
	Orycteropus_afer CCAACTGGAGATGAATCTTTCCTAGGACYAGTTAGATGGGGTGAGGAAGA
	Dugong_dugon CCAACTGGAGATGAACATTTCCCAGGACCAGGTAGATGGGGTAAGGAAGA
	Elephas_maximus CCAACTGGAGATGAACATTTCCCAGGACCAGGGAGATGGGCTAAGGAGGA
	Loxodonta_africana CCAACTGGAGATGAACATTTCCCAGGACCAGGGAGATGGGCTAAGGAGGA
	Heterohyrax_brucei CCAGCAGGAGATGAAACTTTCCTAGAACCAGGTAGATGGGGTAAGGAAGA
	Procavia_capensis CCAACAGGAGATGAAACTTTCCTAGAACCAGGTAGATGGGGTAAGGAAGA
	Bradypus_tridactylus ??????????????????????????????????????????????????
	Choloepus_didactylus CCCACTGGAGATGAACCTTTCCCAGGGCAACGTAGATGGGGGGAGGAAGA
	Choloepus_hoffmanni CCCACTGGAGATGAACCTTTCCCAGGGCAACGTAGATGGGGAGAGGAAGA
	Myrmecophaga_tridactyla CCAACTGGAGATGAAACTTTCCCAGAACAAAGTATATGGGGGGAGGAAGA
	Tamandua_tetradactyla CCAACTGGAGATGAAACTTTCCCAGGACAAAGTATATGGGGGGAGGAAGA
	Cyclopes_didactylus CCAACTGGAGATGAACCTTTCCCAGGACAAAGTATATGGGGG-AGGAAGA
	Dasypus_novemcinctus CCAACTGGAGATGAAACTTTCCCAGGACAAAGTAGATGGGGTGAAGAGGA
	Tolypeutes_matacus CCAACTGGAGATGAAACTTTCACAGGACAAAGTAGATGGGGTGAGGAGGA
	Chaetophractus_villosus CCAACTGCAGATGAACCTTTCCAAGGACAAAGTAGATGG-GTAAGGAGGA
	Euphractus_sexcinctus CCAACTGGAGATGAAACTTTCCCAGGACAAAGTAGATGG-GTAAGGAGGA
	[ 1401 1411 1421 1431 1441 ]
	[ | | | | | ]
	Lama_glama GTCAAGTTTTAAAGGAGGCCCAACAGTTAGGACCTATGAAGGCAAACAAT
	Sus_scrofa GTTGAGCTTTAAAGAAGACCCAACAGTCAGGCACTACGAAGGTGAACAAT
	Hippopotamus_amphibius GTCAAGCTTTAAAGGAGACCCAAGAGTTAGGCACTATGAAGGCGAGCAAT
	Eubalaena_glacialis GTCAAGCTTTAAAGGAGACCCAACAGTTAGGCACTATGAAAGCGAGCAAT
	Eubalaena_australis GTCAAGCTTTAAAGGAGACCCAACARTTAGGCACTATGAAAGCGAGCAAT
	Megaptera_novaeangliae GTCAAGCTTTAAAGGAGACCCAACAGTTAGGCACTATGAAAGCGAGCAAT
	Caperea_marginata GTCAAGCTTTAAAGGAGACCCAACAGTTAGGCACTATGAAAGCGAGCAAT
	Eschrichtius_robustus GTCAAGCTTTAAAGGAGACCCAACAGTTAGGCACTATGAAAGCGAGCAAT
	Kogia_sima GTCAAGCTTTAAAGGAGACCCAACAGTTAGGCACTATGAAGGCAAGCAAT
	Kogia_breviceps GTCAAGCTTTAAAGGAGACCCAACAGTTAAGCACTATGAAGGCAAGCAAT
	Physeter_macrocephalus GTCAAGCTTTAAAGGAGACCCAACGGTTAGGCACTATGAAGGCGAGCAAT
	Delphinapterus_leucas GTCAAGCTTTAAAGGAGATCCAACAGTTAGGCACTATGAAGGCGAGCAAT
	Phocoena_phocoena GTCAAGCTTTAAAGGAGATCCAACAGTTAGGCACTATGAAGACGAGCAAT
	Tursiops_truncatus GTCAAGCTTTAAAGGAGACCCAACAGTTAGGCACTATGAAAGCGAGCAAT
	Inia_geoffrensis GTCAAGCTTTAAAGGTGACCCAACAGTTAGGCACTATGAAGGCGAGCAAT
	Pontoporia_blainvillei GTCAAGCTTTAAAGGAGACCCAACAGTTAGGCACTATGAAGGCGAGCAAT
	Platanista_minor GTCAAGCTTTAAAGGAGACCCAACAGTTAGGCACTATGAAGGACAGCAAT
	Mesoplodon_bidens GTCAAGCTTTAAAGGAGACCCAACAGTGAGGCACTATGAAGGCGAGCAAT
	Bos_taurus GTCGAACTTTAAGACAGCCCCAACAGCTAGG---TATGAAGGCAAGCAAT
	Equus_caballus GTCAAGCCTTAAACAAGGCCCAACAGTTAGGCACTATGAGGGCGAGCAAT
	Myotis_lucifugus GTCGCGCTTTAAAGAAGGTGCCCCAGTTAGGCACTACAAAGATGAACAGT
	Erinaceus_europaeus GTCAAACTTTAAAGGAGGGCCAACGGTTAGGCAATATGAAAGGGAACAAT
	Canis_familiaris GCCAAGCTTTAAAGAAGGTCCAACAGTTAGGCACTATGAAGGCGAGCAAT
	Felis_catus GCCAAGCTTTAAAGAAGGGCCAACAGTTAGGCACTATGAAGGCGAGCAAT
	Manis_pentadactyla GTCAAGCTTTCCAGAAGGTCCAACAGTTAGGCA-TATGAAGGTGAGCAAT
	Manis_tricuspis GTCGAGCTTTAAAGAAGGCCCAACAGTTAGGCGTTATAAAGGTGAGCAAT
	Amblysomus_hottentotus ATCTGGTTTTAAAGGAAGCCCAACAGTTAGGCACTATGAAAGTCAACCAT
	Chrysochloris_asiatica ATCTAGTTTTAAAGGAAGCCCRACAGTTAGGTACTATGAAAGCCAACCAT
	Echinops_telfairi GTCTAGCTTTAAAGGTAGCCCAACTCTTAGACACTATGAAAGCCAACGAT
	Elephantulus_rufescens GCCCAGCTTCAAAGGAAGCCCCACAGTTAGGCACTTTGAAGGTCAACAAT
	Rhynchocyon_petersi ATCCAGCTTTAAAGGAAGCCCCACAGTTAGACACTATGAAGGCCAACAAT
	Orycteropus_afer GTCTAGCTTTAAAGGAACTCCAACAGTTAGGCACTATGAAAGCCAACGAT
	Dugong_dugon GTCAAGCTTTAAAGGAAGCCCAACGGTTAGGCACTATGAAGGCCAACAAT
	Elephas_maximus GTCCAGCTTTAAAGTAAGCCCAACAGTTAGGCACTACGAAGGCCAACAAT
	Loxodonta_africana GTCCAGCTTTAAAGTAAGCCCAACAGTTAGGCACTACGAAGGTCAACAAT
	Heterohyrax_brucei ATCCAGCTTTAAAGAAAGTCCCCAAATCAGACAGTATGAAGGCCAACGAT
	Procavia_capensis ATCCAGCTTTAAAGAAAGTCCCCAAATTAGGCAGTACGAAGGCCAACGAT
	Bradypus_tridactylus ???????????????GGACCCAAATGCTAGGCACTGTGAAGGCCAGCAAT
	Choloepus_didactylus ATCCAGCTTTAAAGGAGACCCAAATGCTAGGCACTGTGAAGGCCAGCAAT
	Choloepus_hoffmanni ATCCAGCTTTAAAGGAGACCCAAATGCTAGGCACTGTGAAGGCCAGCAAT
	Myrmecophaga_tridactyla ATCCAACTTTAAAGGAGACCCAATTGCTAGACACCATGTTGGCCAGCAAT
	Tamandua_tetradactyla ATCCAACTTTAAAGGAGACCCAACTGCTAGACGCCATGTTGGCCAGCAAT
	Cyclopes_didactylus ATTCAGTTTCAAAGGAGACCCAACTGCTAG-CACCATGCTATCCAGCAAT
	Dasypus_novemcinctus ATCCAACTTTAAAGGGGACCCAACCATTAGGCACTATGAAGGCAAGCAAT
	Tolypeutes_matacus ATCCAGCTTTAAAAGATACCC---TGTTAGGCACTATAAAGCCCAGCAAT
	Chaetophractus_villosus ATCCAGCTTTAAAAGAGACCCAACTGTTAGGCACTATGAAGGCCAGCAAT
	Euphractus_sexcinctus ATCCAGCTTTAAAAGAGACCCAACTGTTAGGCACTATGAAGGCCAGCAAT
	[ 1451 1461 1471 1481 1491 ]
	[ | | | | | ]
	Lama_glama ATACCTTAAATCAACCAAAAGAATACCTTCCCTATTATCTAGAT---AAT
	Sus_scrofa ATACCTCAAATCAGCCAAAAGAATACCTTCCCTATTCCTTAGAT---AAT
	Hippopotamus_amphibius ATACCTCAAATCAACCAAAGGAACATCTTCCCTATTTCTTAGAT---AAT
	Eubalaena_glacialis ATACCTCAAATCAACCAAAGGGATACCTTCCCTATTCCTTAGAC---AAT
	Eubalaena_australis ATACCTCAAATCAACCAAAGGGATACCTTCCCTATTCCTTAGAY---AAT
	Megaptera_novaeangliae ATACCTCAAATCAACCAAAGGAATACCTTCCCTATTCCTTAGAT---AAT
	Caperea_marginata ATACCTCAAATCAACCAAAGGAATACCTTCCCTATTCCTTAGAT---AAT
	Eschrichtius_robustus ATACCTCAAATCAACCAAAGGAATACCTTCCCTATTCCTTAGAT---AAT
	Kogia_sima ATAACTCCAGTCAACCAAAGGAAAACCTTCCCTATTCCTTAGAT---AAT
	Kogia_breviceps ATAACTCCAGTCAACCAAAGGAAAACCTTCCCTATTCCTTAGAT---AAT
	Physeter_macrocephalus ATACCTCCAATCAACCAAAGGAATACCTTCCCTATTCCTTAGAT---AAT
	Delphinapterus_leucas ATACCTCAAATCAACCAAAGGAATACCTTCCCTATTCCTTAGATATTAAT
	Phocoena_phocoena ATACCTCAAATCAACCAAAGGAATACCTTCCCTATTCCTTAGATATTAAT
	Tursiops_truncatus ATACCTCAAATCAACCAAAGGAATACCTTCCCTATTCCTTAGATATTAAT
	Inia_geoffrensis ATACCTCAAATCAACCAAAGGAATACCTTCCCTATTCCTTAGAT---AAT
	Pontoporia_blainvillei ATACCTCAAATCAACCAAAGGAATACCTTCCCTATCCCTTAGAT---AAT
	Platanista_minor ATACCTCAAATCAACCAAAGGAATACCATCCCTATTCCTTAGAT---AAT
	Mesoplodon_bidens ATACCTCCAATCAACCAAAGGAATACCTTCCCTATTCCTTAGAT---AAT
	Bos_taurus ATACCTCAAACCAACCAAAGGAATACTCTCCCTATTCCTTAGAT---AAT
	Equus_caballus ATACCTCAAATCAACAAAAAGAATATCTTCCCTATTCCTTAGAT---AAC
	Myotis_lucifugus ATACCTCAAGTCGACCAAAGGAGTACCTTCCCTATTCCTTAGAT---AAT
	Erinaceus_europaeus TTACTTCAAATCAACCAAAAGACTATCTTCCCTATCCCTTGGAT---AAT
	Canis_familiaris ATACCGTAAATCAACCAAAGGAATACCTTCCCTATTCCTTAGAT---AAT
	Felis_catus ATACCTCAAATCAACGGAAAGAATACCTTCCCTATTCCTTAGAT---AAT
	Manis_pentadactyla ATACCTCAAATCAACCAAAGGAATACCTTCCCTATTCCTTAAAT---AAT
	Manis_tricuspis ATGCCTCAAGTCAACCAAAGGAATACCTTCCCTATTCCTTAGAT---AAT
	Amblysomus_hottentotus ATGCCTCAAATCAGCCAAAAGAACACCTTCCCTATTCCTTGGAT---AAC
	Chrysochloris_asiatica ATGCCTCAAATCAGCCAAAAGAACACCTTCCCTATTCCTTGGAT---AAC
	Echinops_telfairi ATGCCTCAAACCAGCCAAAAGATTATCTTCCCTATACCTTAGAA---AAT
	Elephantulus_rufescens ATCCCTCAACTCAACCAAGAGAATATCTGCCCTATCACTTTAATAATAAT
	Rhynchocyon_petersi ATTCCTCAAATAGACCAAGAGAATATCTTCCCTATTCCTTAGAT---AAT
	Orycteropus_afer ATGCCTCGAATCAGCCAAGAGAATATCTTCCCTATTCTTTCGCT---AAT
	Dugong_dugon ATGCCTCAAATCAGCCAAAAGAATATCTTCCCTATTCCTTAGAT---AAT
	Elephas_maximus ATGCCTCAAATCAGCCAAAAGAATACCTTCCCTATTCCTTAGAT---AAT
	Loxodonta_africana ATGCCTCAAATCAGCCAAAAGAATACCTTCCCTATTCCTTAGAT---AAT
	Heterohyrax_brucei ATGCCTCCAATCAGCCAAAAGAATACCTCCCTTATTCCTTAGAC---AAT
	Procavia_capensis ATGCCTCCAATCAGCCAAAAGAATACCTCCCTTATTCCTTAGAC---AAT
	Bradypus_tridactylus ATACCCCAAATCAACTAAAGGAATACT--CACCATTTCTTAGAC---AAT
	Choloepus_didactylus ATACCCCAAATCAACTAAAGGAATATT--CACCATTTCTTAGAT---AAT
	Choloepus_hoffmanni ATACCCCAAATCAGCTAAAGGAATATT--CACCATTTCTTAGAT---AAT
	Myrmecophaga_tridactyla ATACCCCAAATCAACCAAAGGAATATTTTCACCACTCCTTAGAT---AAT
	Tamandua_tetradactyla ATACCTCAAATCAACTGAAGGAATATTTTCACTACTCCCTAGAT---AAT
	Cyclopes_didactylus ATACCCCAAATCAACTAAAGGAATATTTTCACCATTCCTTAGAT---AAT
	Dasypus_novemcinctus ATACTCCAAATCAACCTAAGGAATATCTTCACCATTCCTTAGAT---AAT
	Tolypeutes_matacus ATACCCCAAGTCAACCAAAGGAATGTCTT-ACCATTCCTTAGAT---AAT
	Chaetophractus_villosus ATACCCCAAGTCAGCCAAAGGAWTATCTTTACCATTCCTTAGAT---AAT
	Euphractus_sexcinctus ATACCCCAAGTCAGYCAAAGGAATATCTTTACCATTCCTTAGAT---AAT
	[ 1501 1511 1521 1531 1541 ]
	[ | | | | | ]
	Lama_glama CCATCAAAACCCAGGGAGGATCTTCCTTATGGTGAATTTTACCCCTGGAA
	Sus_scrofa CCATCAAAACCCAGAGAGGATTTTCTTTATGGTGAATTTTACCCCTGGAA
	Hippopotamus_amphibius CCACCAAAACCCAGAGAGGATTTTCCTTATGGTGAATTTTACCCCTGGAG
	Eubalaena_glacialis CCATCAAAACCCAGGGAGGATTTCCCTTATGGTGAATTTTACCCCTGGAG
	Eubalaena_australis CCATCAAAACCCAGGGAGGATTTMCCTTATGGTGAATTTTACCCCTGGAG
	Megaptera_novaeangliae CCATCAAAACCCAGGGAGGATTTCCCTTATGGTGAATTTTACCCCTGGAG
	Caperea_marginata CCATCAAAACCCAGGGAGGATTTCCCTTATGGTGAATTTTACCCCTGGAG
	Eschrichtius_robustus CCATCAAAACCCAGGGAGGATTTCCCTTATGGTGAATTTTACCCCTGGAG
	Kogia_sima CCATCAAAACCCAGGGAGGATTTCCCTTATGGTGAATTTTACCCCTGGAG
	Kogia_breviceps CCATCAAAACCCAGGGAGGATTTCCCTTATGGTGAATTTTACCCCTGGAG
	Physeter_macrocephalus CCATCAAAACCCAGGGAGGATTTCCCTTATGGTGAATTTTACCCCTGGAG
	Delphinapterus_leucas CCATCAAAACCCAGGAAGGATTTCCCTTATGGTGAATTTTACCCCTGGAG
	Phocoena_phocoena CCATCAAAACCCAGGAAGGATTTCCCTTATGGTGAATTTTACCCCTGGAA
	Tursiops_truncatus CCATCAAAACCCAGGAAGGATTTCCCTTATGGTGAATTTTACCCCTGGAG
	Inia_geoffrensis CCATCAAAACCCAGGGAGGATTTCCCTTATGGTGAATTTTACCCCTGGAG
	Pontoporia_blainvillei CCATCAAAACCCAGGGAGGATTTCCCTTATGGTGAATTTTACCCCTGGAG
	Platanista_minor CCATCAAAACCCAGGGAGGATTTCCCTTATGGTGAATTTTACCCCTGGAG
	Mesoplodon_bidens CCATCAAAACCCAGGGAGGATTTCCCTTATGGTGAATTTTACCCCTGGAG
	Bos_taurus CTACCAAAACCCAGGGAGTATTTTCCTTACGGTGAATTTTACCCCTGGAG
	Equus_caballus CCATCGAAACCCAGGGAGGATTTTCCTTATGGTGAATTTTACCCCTGGAA
	Myotis_lucifugus CCATCGAAACCCAGGGAGGATTTTCCTTATGGTGAATTTTACCCCTGGAA
	Erinaceus_europaeus CCATCAAAACCTAGGGAGGAGTTTCCTTACAATGAATTTTACCCCTGGAA
	Canis_familiaris CCATCAAAAACCAGGGAGGATTTCCCTTATGGTGAGTTTTACCCCTGGAA
	Felis_catus CCATCGAAACCCAGGGAGGATTTCCCTTATGGTGAATTTTATCCCTGGAA
	Manis_pentadactyla CCATCAAAACCCAGGGAATATTTTCCTTATGGTGGATTTTACCCCTGGAA
	Manis_tricuspis CCA---AAACCCAGGGAATATTTTCCTTATGGTGGATTTTACCCCTGGAA
	Amblysomus_hottentotus CCCTTAAAACCCAGAGAGGATTTTCCATATGRTGAATTTTACCCCTGGGG
	Chrysochloris_asiatica CCCCTAAAACCCAGAGARGATTTTCCATATGATGAATTTTACCCCTGGGG
	Echinops_telfairi CCCTCCAAACCCAGAGAGGATTTTCCATATGGTGATTTTTACCCCTGGGG
	Elephantulus_rufescens CCCTCAAAACCCAGAGAGGAATTCCCATATGGTGAATTTTATCCCTGGGG
	Rhynchocyon_petersi CCCTCAAAACCTAGGGAGGACTTCCTATATGGTGAATTTTATCCCTGGAG
	Orycteropus_afer CCCTCAAAACCCAGCGAGGATTTTCCAYATGGTGAATTTTACCCCTGGGG
	Dugong_dugon CCTTCGAAACCCTGGGAGGATTTTCCCTATGGTGAATTTTACCCCTGGGG
	Elephas_maximus CCTTCGAAACCCAAGGAGGATTTTCCATATGGTGAATTTTACCCCTGGGG
	Loxodonta_africana CCTTCGAAACCCAAGGAGGATTTTCCATATGGTGAATTTTACCACTGGGG
	Heterohyrax_brucei CCTTCGAAACCCAGAGAAGATTTTCCATATGGTGAATTTTACCCCTGGGG
	Procavia_capensis CCTTCGAAACCCAGAGAGGATTTTCCATATGGTGAATTTTACCCCTGGGG
	Bradypus_tridactylus CCATCAAAACCCAGGGAGTATATTCTTTATGGAAAATTTTACCTG---CA
	Choloepus_didactylus CCATCAAAACCCAGGGAGGATATTCTTTACGGTGAATTTTACCCG---TG
	Choloepus_hoffmanni CCATCAAAACCCAGGGAGGATATTCTTTACGGTGAATTTTACCCG---TG
	Myrmecophaga_tridactyla CTGTCAGA-CCCAGGGAGGATTTTCCTTATGGTGAATTTTACCCC-----
	Tamandua_tetradactyla CTGTCAGA-CCCAGGGAGGATATTTCTTATGGTGAATTTTACCCC-----
	Cyclopes_didactylus TCATCAGA-CCCAGGGAGGATATTCCTTATGGTGAATTTTACCCC---GG
	Dasypus_novemcinctus CCATCAAAACCCAGGGAGGATTTTCCATATGGTGAATTTTATCCCTGGGG
	Tolypeutes_matacus TCATCAAAACCCAGGGAGGATTTTCCTTATGTTGAATTTTATCCCTGGGG
	Chaetophractus_villosus CCATCAAAACCCAGGGAGGATTTTCCTTATGGTGARTTTTATCCCTGGGG
	Euphractus_sexcinctus CCATCAAAACCCAGGGAGGATTTTCCTTATGGTGAATTTTATCCCTGGGG
	[ 1551 1561 1571 1581 1591 ]
	[ | | | | | ]
	Lama_glama CCCAGATGAGAATTTTCTGTCATATAATATAGCTCCCACTGTACCACCAC
	Sus_scrofa CCCAGAGGAGAACTTCCCATCATATAATACAGCTCCCACTGTATCATCAC
	Hippopotamus_amphibius CCCAGATGAGAATTTTCCATCATATAATACAGTTCCCACTGAACCACCGC
	Eubalaena_glacialis CCCAGATGAGAATTTCCCATCATATAATACAGCTCCCACTGAACCATGGC
	Eubalaena_australis CCCAGATGAGAATTTCCCATCATATAATACAGCTCCCACTGAACCATGGC
	Megaptera_novaeangliae CCCAGATGAGAATTTCCCATCATATAATACAGCTCCCACTGAACCACGGC
	Caperea_marginata CCCAGATGAGAATTTCCCATCATATAATACAGCTCCCACTGAACCACAGC
	Eschrichtius_robustus CCCAGATGAGAATTTCCCATCATATAATACAGCTCCCACTGAACCACGGC
	Kogia_sima CCCAGATGAGAATTTCCCATCATATAATACAGCTCCTACTGAACCACGGC
	Kogia_breviceps CCCAGATGAGAATTTCCCATCATATAATACAGCTCCTACTGAACTACGGC
	Physeter_macrocephalus CCCAGATGAGAATTTCCCATCATATAATACAGCTCCCACTGAACCACGGC
	Delphinapterus_leucas CCCAGATGAGAATTTCCCATCATATAATACAGCTCCCACTGAACCGCGGC
	Phocoena_phocoena CCCAGATGAGAATTTCCCATCATATAATACAGCTCCCACTGAACCGCGGC
	Tursiops_truncatus CCCAGATGAGAATTTCCCATCATATAATACAGCTCCCACTGAACCGCGGC
	Inia_geoffrensis CCCAGATGAGAATTTCCCATCATATAATACAGCTCCCACTGAACCGCGGC
	Pontoporia_blainvillei CCCAGATGAGAATTTCCCATCATATAATACAGCTCCCACTGAACCGAGGC
	Platanista_minor CCCAGATGAGAATTTCCCATCATATAATACAGCTCCCACTGAACCACGGC
	Mesoplodon_bidens CCCAGATGAGAATTTCCCATCATATAATACAGCTCCCACTGAACCACGGC
	Bos_taurus CCCAGATGAGAACTTTCCATCATATAATACTGCTCCCACTATACCACTGC
	Equus_caballus CCCAGATGAGAATTTTCTATCATATGATACAGCTCCCACTGTATTACCAC
	Myotis_lucifugus CGCAGATGAGAATTTCCCATCATATAATACAATTCCCACTGTACCACCAC
	Erinaceus_europaeus TCCAGATGAGACTTTCCCATCATATAATACAGTTCCCTCTGTTCCACCAC
	Canis_familiaris CCCAGATGAGAATTTTCCATCATATAATACAGCTCCCACTGTACCACCAC
	Felis_catus CCAAGATGAGAATTTTCCATCATATAATACAGCTCCCAGTGCACCACCAC
	Manis_pentadactyla CCCAGATGAGAAATTTCCATCATATAATATAGCTCCCACTGTAACACCAC
	Manis_tricuspis CCCAGATGAGAATTTTCCATCATATAATATAGCTCCCACTGTAACACCAC
	Amblysomus_hottentotus CCCAGATGATAATTTTCTATCATATAATACAGCTCCTACTATACCACCAY
	Chrysochloris_asiatica CCCAGATGATAATTTTCTATCATATAATACAGCTCCTACTATATCACCAC
	Echinops_telfairi CCCAGATGATCATTTTCCACCATACAATACAGTTCCTACTATACTGCCAC
	Elephantulus_rufescens TCCAGAAGAGAATTTCCCATCATATAATACACCTCCTACTGTAACGCCAC
	Rhynchocyon_petersi TCCAGATGAGAATTTGCCATCATATAATACACCTCCTACCGTACCACCAC
	Orycteropus_afer CCCAGATGAGAATTTGCCATCATATGATACAGCTCCTACTGTACCACCAC
	Dugong_dugon CCCAGATGAGAATTTTCCATCATATAATACAGCTCCTACTATACCACCAC
	Elephas_maximus CCCAGATGAGAATTTTCCACCATATAATACGGCTCCTACTATACCACCAC
	Loxodonta_africana CCCAGATGAGAATTTTCCACCATATAATACGGCTCCTACTATACCACCAC
	Heterohyrax_brucei CCCTGATGAGAATTTTCCGTCATATAATACAGCTCCTACTCTACCACCAC
	Procavia_capensis CCCTGATGAGAATTTTCCGTCATATAATACAGCTCCTACTCTACCACCAC
	Bradypus_tridactylus CCCAGATGAGAATTTTCCATCATATAATACAGCTCCCACCATACCACCAT
	Choloepus_didactylus CCCAGATGAGAATTTTCCATCATATAATACAGCTCCCACCAT--------
	Choloepus_hoffmanni CCCAGATGAGAATTTTCCATCATATAATACAGCTCCCACCATACGACCAT
	Myrmecophaga_tridactyla -----ATGAGAATTTTCCATCATATAATACAGCTCCCAGTGCATCACTAC
	Tamandua_tetradactyla -----ATGAGAATTTTCCATCATATAATACAGCTCTCAGTGCATCACTAC
	Cyclopes_didactylus CCTAGATGAGAATTTTCCATCATGTAATGCAGCTCCCACAGT------AC
	Dasypus_novemcinctus CCCAGATGATAATTTTCCATCATATAATACAGCTTCCACTGTACCACCAC
	Tolypeutes_matacus CCCAGATGAGAATTTTCCATCATATAAGACAGCTTCCACTGTACCACCAC
	Chaetophractus_villosus CCCAGATGAGAATTTTCCATCATATAAGACAGCTTCCACTGTCCCACCAC
	Euphractus_sexcinctus CCCAGATGAGAATTTTCCATCATATAAGACAGCTTCCACTGTCCCACCAC
	[ 1601 1611 1621 1631 1641 ]
	[ | | | | | ]
	Lama_glama CAGTGGAGAGCAGGGGCTATTATGTTAATAATGCTGTTGAACAAGAAGAA
	Sus_scrofa CTGTGGAGAGCAGGGGCTATTATGCCAACAATGCTGTTGGACAAGAAGAA
	Hippopotamus_amphibius CAGTGGACAGCAGGGGCTATTATGCTAATAATGCTGTTGGACAAGAAGAA
	Eubalaena_glacialis CGGTGGAGAGCAGGGGCTATTATGCTAATAATGCCGTTGGACAAGAAGAA
	Eubalaena_australis CGGTGGAGAGCAGGGGCTATTATGCTAATAATGCCGTTGGACAAGAAGAA
	Megaptera_novaeangliae CGGTGGAGAGCAGGGGCTATTATGCTAATAATGCCGCTGGACAAGAAGAA
	Caperea_marginata TGGTGGAGAGCAGGGGCTATTATGTTAATAATGCCATTGGACAAGAAGAA
	Eschrichtius_robustus TGGTGGAGAGCAGGGGCTATTATGCTAATAATGCCGTTGGACAAGAAGAA
	Kogia_sima CAGTGGAG--CAGGGGCTGTTATGCTAATAATGCCGTTGGACAAGAAGAA
	Kogia_breviceps CAGTGGAGAGCAGGGGCTGTTATGCTAATAATGCCGTTGGACAAGAAGAA
	Physeter_macrocephalus CGGTGGAGAGCAGGGGCTATTATGCTAATAATGCCGTTGGACAAGAAGAA
	Delphinapterus_leucas CAGTGGAGAGCAGGGGCTATTATGCTAATAATGCCGTTGGACAAGAAGAA
	Phocoena_phocoena CAGTGGAGAGCAGGGGCTATTATGCTAATAATGCCGTTGGACAAGAAGAA
	Tursiops_truncatus CAGTGGAGAGCAGGGGCTATTATGCTAATAATGCCGTTGGACAAGAAGAA
	Inia_geoffrensis CAGTGGAGAGCAGGGGCTATTATGCTAATAATGCCGTTGGACAAGAAGAA
	Pontoporia_blainvillei CGGTGGAGAGCAGGGGCTACTTTGCTAATAATGCCGTTGGACAAGAAGAA
	Platanista_minor CAGTGGAGAGCAGGGGTTATTATGTTAATAATGCCGTTGGACAAGAAGAA
	Mesoplodon_bidens CGGTGGAGAGCAGGGGCTATTATGCTAATAATGCCATTGGACAAGAAGAA
	Bos_taurus TTGTGGAGAACAGGGGCTATTATCCTACTAATGCTGTTGGACAAGAAGAA
	Equus_caballus CTGTGGAGAACAAGGGCTATTATACTAGTGATGTTATTGGACAAGAAGAA
	Myotis_lucifugus CTGTGGAGAACAGGGGCTATTATGCCAACAGACCTGTTGGACAAGAAGAA
	Erinaceus_europaeus CTGTGGAGAGCAGGGGCTATTATGCTAGCAATGCTATTGGACAAGAAGAA
	Canis_familiaris CTGTGGAGAGCAGGGGCTACTATGCTAATAATGCTGTCAGACAAGAAGAA
	Felis_catus CTGTGGAGAGCAGGGGCTATTATGCTAATAATGCTGTTGGACAGGAAGAA
	Manis_pentadactyla ATATGGAGAGCAGGGGCTCTTATGCTGATAATGCTGTTGGACAAGAAGAA
	Manis_tricuspis ATGTGGAGAGCAGGGGCTTTTATGCTGATAATGCTGTTGGACAAGAAGAA
	Amblysomus_hottentotus CTGTGGAGAACAGGGGCTATTATGTTAATAATGTTGTTGGACAAGAAGAA
	Chrysochloris_asiatica CTGTGGAGAGCAGGGGCTATTATGTTAATAATGTTGTTGGACAAGAAGAA
	Echinops_telfairi CTGTGGAAAGCAGGGGCTATTACATGGAGAATGCTGTTCCACCAGAAGAA
	Elephantulus_rufescens CTACAGAAAACAGGGGTTATTATATTAATAATGCTATTGGGCAAGAAGAA
	Rhynchocyon_petersi CCATGGAGAGGAGGGACTTTTACATTAATAATGCTGTTGGACAAGAAGAA
	Orycteropus_afer CTGTGGAGAGTAGGGGCTATTATGTTAATAACACTGCTGGACAGGAAGAA
	Dugong_dugon CTGTGGAGAGCAGGGTCTATTATGTTAATAATGCTGTTGGACAAGAAGAA
	Elephas_maximus CTGTGGAGAGCAGGGGCTATTTTGTTGATAATGCTGATGAACGAGAAGAA
	Loxodonta_africana CTGTGGAGAGCAGGGGCTATTTTGTTGATAATGCTGATGAACGAGAAGAA
	Heterohyrax_brucei CAGTGGAGGGCAGGGGCTATTACATTAATAACGCTGTTGAACGAGAAGTA
	Procavia_capensis CAGTGGAGGGCCGGGGCTATTACATTAATAACGCTGTTGAACGAGAAGTA
	Bradypus_tridactylus TTGTGGAGAGCAGGGGCTATTATGTTAATAATGCTGTTGGACAAGAAGAA
	Choloepus_didactylus TTGTGGAGAGCAGGGGCTAT---GTTAATAATGCTGTTGGACAAGAAGAA
	Choloepus_hoffmanni TTGTGGAGAGCAGGGGCTATTATGTTAATAATGCTGTTGGAGAAGAAGAA
	Myrmecophaga_tridactyla CTGTGGAGAACAGGGGCTGTTTCGTTAATAATGCTATTG-ACAAAAGGAA
	Tamandua_tetradactyla CTGTGGAGAACAGGGGCTGTTTCGTTAATAATGCTATTG-ACAAAAAGAA
	Cyclopes_didactylus CTGTGGAGAGCAGGGGCTAT-ACATTAAGAATGTTGTTG-ACAAAAAGAA
	Dasypus_novemcinctus CTGTGGAGAGCAGGGGCTATTATGTTAATAATGCTGTTGGACAAGAAGAA
	Tolypeutes_matacus CTGTGGAGAGCAGGGACTATTATGTTAATAATGCTGTTGGACAAGAAAAA
	Chaetophractus_villosus CTGTGGAGAGCAGGGACTATTACGTTAATAATGCTGTTGGACAAGAAGAA
	Euphractus_sexcinctus CTGTGGAGAGCAGGGACTATTACGTTAATAATGCTGTTGGACAAGAAGAA
	[ 1651 1661 1671 1681 1691 ]
	[ | | | | | ]
	Lama_glama AGCACTAGATTTCCTCACTGGAACTCCTGGGACCACAGGATTCAAGCCCA
	Sus_scrofa AGCACTATGTTTCCTTCTTGGAGCTCCTGGGATCCCAGGATTCAAGCCCA
	Hippopotamus_amphibius AGTACTATGTTTCCTTCTTGGAACTCCTGGGACCACAGGATTCAAGCCCA
	Eubalaena_glacialis AGCACTATGTTTCCTTCTTGGAACTCCTGGGACCACAGGATTCAAGCCCA
	Eubalaena_australis AGCACTATGTTTCCTTCTTGGAACTCCTGGGACCACAGGATTCAAGCCCA
	Megaptera_novaeangliae AGCACTATGTTTCCTTCTTGGAACTCCTGGGACCACAGGATTCAAGCCCA
	Caperea_marginata AGCACTATGTTTCCTTCTTGGAAATCCTGGGACCACAGGATTCAAGCCCA
	Eschrichtius_robustus AGCACTATGTTTCCTTCTTGGAACTCCTGGGACCACAGGATTCAAGCCCA
	Kogia_sima AGCACTATGTTTCCTTCTTGGAACTCCTGGGACCACAG-ATTCAAGCCCA
	Kogia_breviceps AGCACTATGTTTCCTTCTTGGAACTCCTGGGACCACAG-ATTCAAGCCCA
	Physeter_macrocephalus AGCACTATGTTTCCTTCTTGGAACTCCTGGGACCACAGGATTCAAGCCCA
	Delphinapterus_leucas AGCACTATGCTTCCTTCTTGGAACTCCTGGGACCACAGGATTCAAGCCCA
	Phocoena_phocoena AGCACTATGCTTCCTTCTTGGAACTCCTGGGACCACAGGATTCAAGCCCA
	Tursiops_truncatus AGCACTATGTTTCCTTCTTGGAATTCCTGGGACCACAGAATTCAAGCCCA
	Inia_geoffrensis AGCACTATGTTTCCTTCTTGGAACTCCTGGGACCACAGGATTCAAGCCCA
	Pontoporia_blainvillei AGCACTATGTTTCCTTCTTGGAACTCCTGGGACCACAGGATTCAAGCCCA
	Platanista_minor AGCACTATGTTTCCTTCTTGGAACTCCTGGGACCACAGGATTCAAGCCCA
	Mesoplodon_bidens AGCACTATGTTTCCTTCTTGGAACTCCTGGGACCACAGGATTCAAGCCCA
	Bos_taurus AACACTATGTTTCCTTCTTGGAATTCCTGGGACCACATGGTTCAAGTCCA
	Equus_caballus AACACTCCATTTCCTTCTTGGAACTCCTGGGACCACAGGATTCAAGCCCA
	Myotis_lucifugus AACTCTCTGTTTCCTTCTTGGAACTCCTGGGACCATAGGATAGAAACCCA
	Erinaceus_europaeus AGTTCTCCATTTCCTTCATGGAACTCCTGGACCAACAGAATTCAAGCCCA
	Canis_familiaris AGCCCTCTGATTCCTTCTTGGAACTCCTGGGACCACAGGGTTCAAGCCCA
	Felis_catus AGCACTCTGTTCCCCTCTTGGAACTCCTGGGACCATGAGATTCAAGCCCA
	Manis_pentadactyla AGCACTCTGATTCCTTTTCTGAACTCCTGGGACCACAGGATTCAAGCCCA
	Manis_tricuspis AGCACTCTGATTCCTTTTCTGAACTCCTGGGACCACAGGATTCAAGCCCA
	Amblysomus_hottentotus AACACTATACGTCCTCCTTGGAATTCCTGGGACCACAGGATTCAAGCTCG
	Chrysochloris_asiatica AACACTCAACTTCCTCCTTGGAATTCCTGGGACCATRGGATTCAAGCTCG
	Echinops_telfairi AGCCCTGTGTTTCCCTCCTGGGACTCCTGGGACCGAAGGATTCAGACYGA
	Elephantulus_rufescens AATACCCTGTTTCCTTCTTGGACCTCATGGGACCAAAGGATTCAAAATCA
	Rhynchocyon_petersi AACTCTCTATTTCCTTCTTGGACCTCTTGGGGCCACAGGATTCAAACTCA
	Orycteropus_afer AGCATTCCATTTCCTTCTTGGAACTCCTGGGACCACAGGACTCAAGCTCA
	Dugong_dugon AGTCCTCTATTTCCTTCTTGGAACTCCTGGGACCACAGGATTCAAGCTCA
	Elephas_maximus AGCACTCTATTTCCTTCTTGGAACTCCTGGGACCACAGGATTCAAGCTCA
	Loxodonta_africana AGCACTCTATTTCCTTCTTGGAACTCCTGGGACCACAGGATTCAAGCTCA
	Heterohyrax_brucei GGTCCTCTGTTTCCTTCTTGGAACTCCTGGGACCACAGGATTCAAGCCCA
	Procavia_capensis GGTCCTCTGTTTCCTTCTTGGAACTCCTGGGACCACAGGATTCAAGCTCA
	Bradypus_tridactylus AGTATTCTATTTCCTTCCTGGAATGCCTGGGATGACAGGATACAAACCCA
	Choloepus_didactylus AGTATTCTGTTTCCTTCCTGGAAAGCCTGGGACGACAGGACACAAACCCA
	Choloepus_hoffmanni AGTATTCTGTTTCCTTCCTGGAAAGCCTGGGACGACAGGACACAAACCCA
	Myrmecophaga_tridactyla AGTACACTGTTTCCT----GGCTTGCCTTGGACAATAGGATTCACGCCCC
	Tamandua_tetradactyla AGTACA--GTTTCCT----GGCTTGCCTTGGACAACAGGATCCATGCCCC
	Cyclopes_didactylus AACATCCTGTTTCCTTCCTGGCTTGCCTTGGACAACAGGATTCCAGCCCA
	Dasypus_novemcinctus AGCACTCTATTTCCTTCCTGGAATACCTGGTACAATAGGATTCAAGCCCA
	Tolypeutes_matacus AGCACTCTATTTCCTTCCTGGAACACCTGGGACAACAGGATTCAAGCCTA
	Chaetophractus_villosus AGCACTCTATTTCCTTCCTGGAACACCTGGGACAACAGGATTCAAGGCCA
	Euphractus_sexcinctus AGCACTCTATTTCCTTCCTGGAACACCTGGGACAACAGGATTCAAGGCCA
	[ 1701 1711 1721 1731 1741 ]
	[ | | | | | ]
	Lama_glama AGGGCAGAAAGAAATAAGACCATATTTTAACAGAAATTTCTGGGATCAGC
	Sus_scrofa AGGGCAGAAAGAAGGGAGACCATATTTAAACAGAAATTTCTGGGATCAGT
	Hippopotamus_amphibius AGGGCAGAAAGAAAG---GCCATATTTTAACAGAAATTTCTGGGTTCAGC
	Eubalaena_glacialis AGAGCAGAAAGAAAGAAGGCCATATTTTAACAGAAATTTCTGGGATCAGC
	Eubalaena_australis AGAGCAGAAAGAAAGAAGGCCATATTTTAACAGAAATTTCTGGGATCAGC
	Megaptera_novaeangliae AGAGCAGAAAGAAAGAAGGCCATATTTTAACAGAAATTTCTGGGATCAGC
	Caperea_marginata AGAGCAGAAAGAAAGAAGGCCATATTTTAACAGAAATTTCTGGGATCAGC
	Eschrichtius_robustus AGAGCAGAAAGAAAGAAGGCCATATTTTAACAGAAATTTCTGGGATCAGC
	Kogia_sima AGAGCAGAAAGAAAGCAAGCCATATTTTAACAGAAATTTCTGGGATCAGC
	Kogia_breviceps AGAGCGGAAAGAAAGCAAGCCATATTTTAACAGAAATTTCTGGGACCAGC
	Physeter_macrocephalus GGAGCAGAAAGAAAGCAAGCCATATTTTAACAGAAATTTCTGGGATCAGC
	Delphinapterus_leucas AGAGCAGAAAGAAAGAAAGCCATATTTTAACAGAAATTTCTGGGATCAGC
	Phocoena_phocoena AGAGCAGAAAGAAAGAAAGCCATATTTTAACAGAAATTTCTGGGATCAGC
	Tursiops_truncatus AGAGCAGAAAGAAAGWAAGCCATATTTTAACAGAAATTTCTGGGATCAGC
	Inia_geoffrensis AGAGCAGAAAGAAAGAAAGCCATATTTTAACAGAAATTTCTGGGATCAGC
	Pontoporia_blainvillei GGAGCAGAAAGAAAGCAAGCCATATTTTAACAGAAATTTCTGGGATCAGC
	Platanista_minor AGAGCAGAAAGAAAGAAAGCCATACTTTAACAGAAATTTCTGGGATCAGC
	Mesoplodon_bidens AGAGCAGAAAGAAAGCAAGCCATATTTTAACAGAAATTTCTGGGATCAGC
	Bos_taurus AGGGCAGAAAGAAAGGAGGCCATATTTTACCAGAACTTTCTGGGGTCAGC
	Equus_caballus AGGGCAGAAAGAAATAAGGCCATACTTTAACATAAATTTCTGGGATCAGC
	Myotis_lucifugus AGGGCAGAAAGAAAGAAGACCATACTTTAACAGAAATTTCTGGGATCGGC
	Erinaceus_europaeus AGGGCAGAAAGAAAGAGATCCATATTTTAACAGGAATTTCTGGGATCAGT
	Canis_familiaris AGGACAGAAAGAAAGGCAGCCATATTTTAACAGAAATTACTGGGATCAGC
	Felis_catus AGGGCAGAAAGAAAGAAGACCATATTTTAACAGAAACTTCTGGGATCGAC
	Manis_pentadactyla AGGGCAGAAAGAAAGAAGGCTATATTTGAACAGAAATTTC---GATCAGC
	Manis_tricuspis AGGGCAGAAAGAAAGAAGGCTATATTTGAACAGAAATTTCTTGGATCAGC
	Amblysomus_hottentotus TGGACCAAAAGAAAGAGGGCTGTATTTTAACAGAAATTTCTGGGACCAGG
	Chrysochloris_asiatica TGGTCCAAAAGAAAGAGGGCTGTATTTTAACAGAAATTTCTTGGATCAGG
	Echinops_telfairi TGGGCCCAAAGAAAGAGGGCAGTATGTTAATAGAAATTTCTGGGACCAGA
	Elephantulus_rufescens TGGACCAAAAGAAAGAGAGCCATATTTTAACAGAAACTCCYGGGATCGGA
	Rhynchocyon_petersi AGGACCAAAAGAAAGAGAGCCATATTTTAACAGAAACTTCTGGGATCGGA
	Orycteropus_afer TGAACCAAAAGAAAGGGGGCCATATTTTAACAGAAATTTCTGGGATCAGG
	Dugong_dugon AGGACCAAAAGAAAGAGGGCCATATTTTAACAGAAATTTCTGGGATCAAA
	Elephas_maximus AGGACTGAATGAAAGAGGGCCATATTTTAACAGAAATTTCTGGGACCAGA
	Loxodonta_africana AGGACCGAATGAAAGAGGGCCATATTTTAACAGAAATTTCTGGGACCAGA
	Heterohyrax_brucei GGGACCAGAAGAAAAAGGGCCATATTTTAGTAGAAATTTTTGGGATCAGA
	Procavia_capensis GGGACCAGAAGAAAAAGGGCCATATTTTAGTAGAAATTTTTGGGATCAGA
	Bradypus_tridactylus TGGATGGAAAGAAAGA---CCATATTTTAACAGAAATTTCTGGGATGAGG
	Choloepus_didactylus TGGA---AAAGAAAGATGGCCATATTTTAACAGAAATTTCTGGGATGAGA
	Choloepus_hoffmanni TGGA---AAAGAAAGATGGCCATATTTAAACAGAAATTTCTGGGATGAGG
	Myrmecophaga_tridactyla TGGACAAAAAGAAAGAGGGCTATATTT-AACAGAAACTTCTGGGATGAGA
	Tamandua_tetradactyla AGGACAGAAAGAAAGAGGGCTATATTT-AACAGAAACTTCTGGGATGAGA
	Cyclopes_didactylus TGAACAGAAAGAAAGAAGGCCA---TTTAACAGAAACCTCTGGGATGAGG
	Dasypus_novemcinctus TGGGCAGAAAGAAGGAAGGCCATATGTTAAGGAAAATTTCTGGGATGAGG
	Tolypeutes_matacus TGGGCAGAAAGAAGGAAGGCCATATATTAAGGAAAAATTCTGGGATGAGG
	Chaetophractus_villosus AGGGCAGAAAGAAGGAAGGCCTTATGTTAAGGAAAAATTCTGGGATGAGG
	Euphractus_sexcinctus AGGGCAGAAAGAAGGAAGGCCTTATGTTAAGGAAAAATTCTGGGATGAGG
	[ 1751 1761 1771 1781 1791 ]
	[ | | | | | ]
	Lama_glama CAACAAATTTACACAAAGTCCCCACTAGTTCACTACACCAG---GAGAAC
	Sus_scrofa CAACAAATTTATACAAGACCCCTACTAGTTCACCACACCAGAAAGAGAAC
	Hippopotamus_amphibius CAACAAATTTATACAAAGTCCCTGCTAGTTCACCATACCAGAAGGASAAC
	Eubalaena_glacialis CAACAAATTTACACAGAGCCCCTGCTAGTTCACCATACCAGAAGGAGAAC
	Eubalaena_australis CAACAAATTTACACAGAGCCCCTGCTAGTTCACCATACCAGAAGGAGAAC
	Megaptera_novaeangliae CAACAAATTTACACAGAGCCCCTGCTAGTTCACCATACCAGAAGGAGAAC
	Caperea_marginata CAACAAATTTACACAGAGCCCCTGCTAGTTCACCATACCAGAAGGAGAAC
	Eschrichtius_robustus CAACAAATTTACACAGAGCCCCTGTTAGTTCACCATACCAGAAGGAGAAC
	Kogia_sima CAACAAATTTACACAAAGCCCCTGCTAGTTCACCATACCAGAAKGAGAAC
	Kogia_breviceps CAACAAATTTACACAAAGCCCCTGCTAGTTCACCATACCAGAAGGAGAAC
	Physeter_macrocephalus CAACAAATTTACACAAAGCCCCTGCTAGTTCACCATACCAGAAGGAGAAC
	Delphinapterus_leucas CAACAAATTTACACAAAGTCCCTGCTAGTTCACCATACCAGAAGGAGAAC
	Phocoena_phocoena CAACAAATTTACACAAAGTCCCTGCTAGTTCACCATACCAGAAGGAGAAC
	Tursiops_truncatus CAACAAATTTACACAAAGCCCCTGCTAGTTCACCATACCAGAAGGAGAAC
	Inia_geoffrensis CAACAAATTTACACAAAGCCCCTGCTAGTTCACCATACCAGAAGGAGAAC
	Pontoporia_blainvillei CAACAAATTTACACAAAGCCCCTGCTAGTTCACCATACCAGAAGGAGAAC
	Platanista_minor CAACAAATTTACACAAAGCCCCTGCTAGTTCACCATACCAGAAGGAGAAC
	Mesoplodon_bidens CAACAAATTTACACAAAGCCCCTGCTAGTTCACCATACCAGAAAGAGAAC
	Bos_taurus CAACGAATCTACCCAAAGCCCCTGCTAGTCCACCATACCACAAGGAGAAT
	Equus_caballus CAACAAATTTACACAAAGCCCCTGCTAATCCACCACACCAGAAAGAGAAC
	Myotis_lucifugus CAACCAATTTACACAAAGCCCCTGCTAGCCCACCACACCAGAAAGAGAAC
	Erinaceus_europaeus CAACAAATGTATACAATGCTCCCACAAATCCACCACACCAGAAGGAAAAC
	Canis_familiaris CAACAACTTTACACAAAGCGCCCCCTAGTCCACCACACCAGAAAGAGAAC
	Felis_catus CAACAACTTTACACAAAGCTCCCCCTAGTCCACCACATGAGAAAGAGAAC
	Manis_pentadactyla CAACATATTTACACAAAGACCCTGCTAGTCCACCACACCAGAAAGAGAAT
	Manis_tricuspis CAACATATTTACACAAAGACCCTGCTAGTCCACCACACCAGAAAGAGAAC
	Amblysomus_hottentotus CAACAAACTTACATAAAGTTCCAGCTATCCCACCAGACCATAGAGAAAAC
	Chrysochloris_asiatica CAGCAAATTCACATAAATTTCCAGCTATCCCACCAGACCATAGAGAAAAC
	Echinops_telfairi CAACAAATGTATACAATGCTCCAGCTAACCCACTAGACCACAGACAGAAC
	Elephantulus_rufescens CAACAAATTTATACAAAGTTCCAGCTAGAACACTACACCATCATGAGAAC
	Rhynchocyon_petersi CAACAAATTCCTACAAAGTTCCAGCTAGAACACTTGACCATAAAGATAAC
	Orycteropus_afer CAAAGAATTTACACAAAGCTGTAGGTAGCCCACCAGAGCATAAAGAGAAC
	Dugong_dugon CAACTAATTTACACAAAGCACCAGCTACCCTACCAGACCATAAAGAGAAC
	Elephas_maximus CAACAAATTTACACAAAGCTCCAGCTAGCCTACCAGACTATAAAGAGAGC
	Loxodonta_africana CAACAAATTTACACAAAGCTCCAGCTAGCCTACCAGACTATAAAGAGAGC
	Heterohyrax_brucei CAATGAATTTACACAAAGCTCCAGCTGTGTTACCAGACCATAATGAGATC
	Procavia_capensis CAACGAATTTACACAAAGCTCCAGCTGTGTTACCAGACCATAATGAGATC
	Bradypus_tridactylus TAACAAATTTACACAAAACCCCAGCTAATCCCCCAGATCTGAAAGACAAC
	Choloepus_didactylus TAACAAATTTACACAAAACCCCAGCTAATTCACCAGACCTGAAAGACAAC
	Choloepus_hoffmanni TAACAAATTTACACAAAACCCCAGCTAATTCTCCAGACCTGAAAGACAAC
	Myrmecophaga_tridactyla TA-CAAATTTACAGAAAG-CCCAGCTAATCCATCAGACTGGAAAGACAAC
	Tamandua_tetradactyla TA-CAAATTTACAGAAAG-CCCAGCTAATCCATCAGACTGGAAAGACAAC
	Cyclopes_didactylus TTACAAATTTACAGAAAGCCCCAGCTAATCCATCAGACTGGGAAGACAAC
	Dasypus_novemcinctus TACCAAATTTACAGAAAGCCCCTGCTATTTCACCAGACTGGAAAGAGAAC
	Tolypeutes_matacus TACCAAATTTATACAAAGCCCCTGCTAGTCTGCCAGACTGGAAACAGAAC
	Chaetophractus_villosus TACCAAATTTACACAAAGCCCCTGCTAATCTACCAGACTGGAAAGAGAAC
	Euphractus_sexcinctus TACCAAATTTACACAAAGCCCCTGCTAATCTWCCAGACTGGAAAGAGAAC
	[ 1801 1811 1821 1831 1841 ]
	[ | | | | | ]
	Lama_glama AAGCCCTATTCCAGTAATTCCCCAGCTGGGCTTCAGAAAAATCCAACATG
	Sus_scrofa CAGCCTTATTCCAATAACTCCCCAGCTGGTCTTCAGAAAAATCCAACATG
	Hippopotamus_amphibius GAGCCTTATTCCAGTAACTCCCCAGCTGGGCTTCAGAAAAATCCAACATG
	Eubalaena_glacialis AAGCCTTATTCCAGTAACTCCCCAGCTGGGCTTCAGAAAAATCCAATATG
	Eubalaena_australis AAGCCTTATTCCAGTAACTCCCCAGCTGGGCTTCAGAAAAATCCAATATG
	Megaptera_novaeangliae AAGCCTTATTCCAGTAACTCCCCAGCTGGGCTTCAGAAAAATCCAATA--
	Caperea_marginata AAGCCTTATTCCAGTAACTCCCCAGCTGGGCTTCAGAAAAATCCAATA--
	Eschrichtius_robustus AAGTCTTATTCCAGTAACTCCCCAGCTGGGCTTCAGAAAAATCCAATATG
	Kogia_sima AAGCCTTATTCCAGTAACTCCCCAGCTGGGCTTCAGAAAAATCCAATATG
	Kogia_breviceps AAGCCTTATTCCAGTAACTCCCCAGCTGGGCTTCAGAAAAATCCAATATG
	Physeter_macrocephalus AAGCCTTATTCCAGTAACTCCCCAGCTGGGCTTCAGAAAAATCCAATATG
	Delphinapterus_leucas AAGCCTTATTCCAGTGACTCCCCAGCTGGGCTTCAGAAAAATCCAGTATG
	Phocoena_phocoena AAGCCTTATTCCAGTGACTCCCCAGCTGGGCTTCAGAAAAATCCAATATG
	Tursiops_truncatus AAGCCTTATTCCAGTGACTCCCCAGCTGGGCTTCAGAAAAATCCAATATG
	Inia_geoffrensis AAGCCTTATTCCAGTGACTCCCCAGCTGGGCTTCAGAAAAATCCAATATG
	Pontoporia_blainvillei AAGCCTTATTCCAGTGACTCCCCAGCTGGGCTTCAGAAAAATCCAATATG
	Platanista_minor AAGCCTTATTCCAGTGACTCCCCAGCTGGGCTTCAGAAAAATCCAATATG
	Mesoplodon_bidens AAGCCTTATTCCAGTGACTCCCCAGCTGGGCTTCAGAAAAATCCAATATG
	Bos_taurus CAGCCTTATTTCAGTAACTCCCCAACTGGGCTTCAGAAAGATCCAACATG
	Equus_caballus CAGCCCTATTCCAGTAACTCCCCGGCTGGGCTTCAGAAAAATCCAACATG
	Myotis_lucifugus CCGCACTATTCCAGTAACTCCCCAGCTGGGCTTCAGAAAAATCCAATATG
	Erinaceus_europaeus CAACCCTATTCTAGTAACTACCCAGCTGGGCTTCAGAAAAATCCTACATG
	Canis_familiaris CAGCCCTATCCTAGTAATTCCCCAGCTGGGCTTCAGAAAAATCCAACATG
	Felis_catus CAGCCTTATCCTAGCAATTCCCCAGCTGGGCTTCAGAAAAGTCCAACATG
	Manis_pentadactyla CAGCCTTATTTCAGTAACTCCCAAGCTGAACTTCAGAAAAATCCAACATG
	Manis_tricuspis CAGYCCCATTTCAGTAACTCCCCAGCTGAACTTCAGAAAAATCCAACATG
	Amblysomus_hottentotus CAGCCCTATTCCAATAACTTCCCAGCCGGGCTTCAGAAAAATCCACCATG
	Chrysochloris_asiatica CAGCCCTATTCCAATAACTTCCCAGCCGGGCTTCAGAAAAATCCACCATG
	Echinops_telfairi CAGCCCTACTCCAGTAACTCCCCAGCTGGGCTTCGGAAAAACCCAACGTG
	Elephantulus_rufescens TACCCTTATTCCAGTAACTCTCCAATTGGGCTCCAGAAAAATCCAAGATG
	Rhynchocyon_petersi CTCCTTTATTCTAGTAACTCTCCAGCTGGGCTTCAAAAAAATCCAGCATG
	Orycteropus_afer CAGCCCTATTCCGGAAACTCCCCATCTGGCCTTCAGAAAATTCCAACATG
	Dugong_dugon CAGCCCTATTCCAGTAACTCCCCAGCTGGGCTTCAGAAAAATCCAACCTG
	Elephas_maximus CAGCCCTATTCCAGTAACTCCCCAGCTGGGCTTCAGAAAAATCCAACCTG
	Loxodonta_africana CAGCCCTATTCCAGTAACTCCCCAGCTGGGCTTCAGAAAAATCCAACCTG
	Heterohyrax_brucei CAGCCCTATTCCTCTAACTCCCCAGTTGGGCTTCAGAAAAATCCAACCTG
	Procavia_capensis CAGCCCTATTCCTCTAACTCCCCAGTTGGGCTTCAGAAAAATCCAACCTG
	Bradypus_tridactylus CAGAACTATTCCAGTAACTCCCCAGCTGGGCTTTGGAAAAATCCAAA-TG
	Choloepus_didactylus CAGCACTATTCCAGTAACTCCCCAGCTGGGCTTCAGAACAATCCAAA-TG
	Choloepus_hoffmanni CAGCACTATTCCAGTAACTCCCCAGCTGGGCTTCAGAACAATCCAAA-TG
	Myrmecophaga_tridactyla CAGCACTATTCCAGTAACTCCCCAGCAGGGCTTCAGAAAAATCCAAA-TG
	Tamandua_tetradactyla CAGCACTATTCTAGTAACTCCCCAGCAGGGCTTCAGAAAAATCCAAA-TG
	Cyclopes_didactylus CAGCACTATTCCAGTAACTCACCAACAGGGCTTCAGAAAAATCCCAA-TG
	Dasypus_novemcinctus CAGCACTATTTCAGTAACTACACAAATAGGCTTCAGAAAAATCCAAAATG
	Tolypeutes_matacus CAGCACTATTTCAGTAACTTCCCAAATGGGCTTCAGAAAAATCCAAAATG
	Chaetophractus_villosus CAGCACTATTTCAGTAACTTCCCAAATGGGCTTCAGAAAAATCCAATATG
	Euphractus_sexcinctus CAGCACTATTTCAGTAACTTCCCAAATGGGCTTCAGAAAAATCCAATATG
	[ 1851 1861 1871 1881 1891 ]
	[ | | | | | ]
	Lama_glama GCATGAAGGTGAGAATTTGAATTATGACATACAAATTACTAGGTTAAATT
	Sus_scrofa GCATGAAGGTGAGAATTTGAATTATGGTATGCAAATCACTAGGTTAAATT
	Hippopotamus_amphibius GCATGGAGGTGAGAATTTGAATTATGGCATGCAAATCACTAGGTTAAATT
	Eubalaena_glacialis GCATGAAGGTGAGAATTTGAATTATGGCATG---ATCACTAGGTTAAATT
	Eubalaena_australis GCATGAAGGTGAGAATTTGAATTATGGCATG---ATCACTAGGTTAAATT
	Megaptera_novaeangliae -CATGAAGGTGAGAATTTGAATTATGGCATGCAGATCACTGGGTTAAATT
	Caperea_marginata -CATGAAGGTGAGAATTTGAATTATGGCATGCAGATCACTAGGTTAAATT
	Eschrichtius_robustus GCATGAAGGTGAGAATTTGAATTATGGCATGCAGATCACTAGGTTAAATT
	Kogia_sima GCATGAAGGTGAGAATTTGAATTATGGCATGCAGATCACTAGGTTAAATT
	Kogia_breviceps GCATGAAGGTGAGAATTTGAATGATGGCATGCAGATCACTAGGTTAAATT
	Physeter_macrocephalus GCATGAAGGTGAGAATTTGAATTATGGCATGCAGATCACTAGGTTAAATT
	Delphinapterus_leucas GCATGAAGGTGAGAATTTGAATTATGGCATGCAGATCACTAGGTTAAATT
	Phocoena_phocoena GCATGAAGGTGAGAATTTGAATTATGGCATGCAGATCACTAGGTTAAATT
	Tursiops_truncatus GCATGAAGGTGAGAATTTGAATTATGGCATGCAGACCACTAGGTTAAATT
	Inia_geoffrensis GCATGAAGATGAGAATTTGAATTATGGCATGCAGATCACTAGGTTAAATT
	Pontoporia_blainvillei GCATGAAGGTGAGAATTTGAATTATGGCATGCAGATCACTAGGTTAAATT
	Platanista_minor GCATGAAGGTGAGAATTTGAATTATGCCATGCAGATCACTAGGTTAAATT
	Mesoplodon_bidens GCATGAAGGTGAGAATTTGAATTATGGCATGCAGATCACTAGGTTAAATT
	Bos_taurus GCATGAAGGTGAGAATTTGAATTATGGCATGCAAATCACTAGGTTAAATT
	Equus_caballus GCCTGAAGGTGAGAATTTGAATTATGGCATGCAAATTACTAGGTTAAATT
	Myotis_lucifugus GCGTGAAGGTGAGAATTTGAATTATGGAATGCAGAATACTAGGTTAAATT
	Erinaceus_europaeus GAATGAAGGTGAGAATTTGAATTATGGCATGCAAAATACTAGGCTAAATT
	Canis_familiaris GCGTGAAGGTGAGAATTTGAATTACGGCATGCAGATTACTAGGTTAAATT
	Felis_catus GCATGAAAGTGAGAATTTGAATTATGGCATGCACATTACTAGGATAAATT
	Manis_pentadactyla GCATGAAGGTAACAATTTGAGTAATGGCATACAAATAACTAGGTTAAATT
	Manis_tricuspis GCATGAAGGTAAGAATTTGAATTATGGCATACAAATTACTAGGTTAAACC
	Amblysomus_hottentotus GTATGAAGGTGAGAATTTGAACCATGGCATGCAAATTACTAGGTTAAATT
	Chrysochloris_asiatica GTATGAAGGTGAGAATTTGAACTATGGTGTGCAAATTACTAGGTTAAATT
	Echinops_telfairi GCTTGAAGATGAGACCTTGAACCATGGCATGCAAATGACTAGGTTAAACT
	Elephantulus_rufescens GCATGAAAGTGAGATGATAAACTATGGCATGCAAATTACCAGGTTAAATT
	Rhynchocyon_petersi GCATGAAGATGAGAATTTGAATTATGATATGCAAAGGACCAGGTTAAATT
	Orycteropus_afer GCATGAAGGTGAGAATTTGAACGATGGCATGCAAATTACTAGGTTAAATT
	Dugong_dugon GCATGACAGGGAGAATTTCAACTATGGCATGCAAATTACTAGGTTAAATT
	Elephas_maximus GCATGACAGTGAGAATTTGAACTATGGCATGCAAATTACTAGGTTAAATT
	Loxodonta_africana GCATGACAGTGAGAATTTGAACTATGGCATGCAAATTACTAGGTTAAATT
	Heterohyrax_brucei GCGTGACAGCGAGAATTTGAACTATGGCATGCAAATTACTAGGTTAAATT
	Procavia_capensis GCATGACAGCGAGAATTTGAACTACGGCATGCAAATTACTAGGTTAAATT
	Bradypus_tridactylus GCATGAAGGTGAGAATTGGAACTATGGCATG---ATTGCTAGGTTAAATT
	Choloepus_didactylus GCATGAAGGTGAGAAT---AACTATGGCATGCAAATTGATAGGTTAAATT
	Choloepus_hoffmanni GCATGAAGGTGAGAAT---AACTATGGCATGCAAATTGATAGGTTAAATT
	Myrmecophaga_tridactyla GTATGAAGGTGAGAATTTGAACTATAGCATACAAATTACCAGA--AAATT
	Tamandua_tetradactyla GTATGAAGGTGAGAATTTGAACTATAGCATACAAATTACCAGA--AAATT
	Cyclopes_didactylus GTATGAAGGTGAGAAGTTGAACTATAGCATGCAAATTGCTAGGTTAAATT
	Dasypus_novemcinctus GCATGAAGATGGGAATTTGAACTATGGCATGCAAATTACTAGGTTAAATT
	Tolypeutes_matacus GCATGAAGGTGAGAATTTAAACTATGGCATGCAAATTACTAGGTTAAATT
	Chaetophractus_villosus GCATAAAGGTGAGAATTTGAACTCTGGCATGCAAATTACTAGGTTAAATT
	Euphractus_sexcinctus GCATAAAGGTGAGAATTTGAACTCTGGCATGCAAATTACTAGGTTAAATT
	[ 1901 1911 1921 1931 1941 ]
	[ | | | | | ]
	Lama_glama CACCACAGAGAGAATATCTGGCTTTCCCAGAGTTAATTCCTCCAAGTTAC
	Sus_scrofa CACCAGAGAGAGATCATTTGGCTTTCCCAGATTTAATTCCTCCAGATTAC
	Hippopotamus_amphibius CACCAGAGAGAGAACATTTGGCTTTCCCAGACTTAATTCCTCCAAGTTAC
	Eubalaena_glacialis CACCAGAGAGAGAACATTTGGCTTTCCCAGACTTAATTCCTCCAAGTTAC
	Eubalaena_australis CACCAGAGAGAGAACATTTGGCTTTCCCAGACTTAATTCCTCCAAGTTAC
	Megaptera_novaeangliae CACCAGAGAGAGAACACTTGGCTTTCCCAGACTTAATTCCTCCAAGTTAC
	Caperea_marginata CACCAGAGAGAGAACACTTGGCTTTCCCAGACTTAATTCCTCCAAGTTAC
	Eschrichtius_robustus CACCAGAGAGAGAACACTTGGCTTTCCCAGACTTAATTCCTCCAAGTTAC
	Kogia_sima CACCAGAGAGAGAACACTTGGCTTTCCCAGACTTAATTCCTCCAAGTTAC
	Kogia_breviceps CACCAGAGAGAGAACACTTGGCTTTCCCAGACTTAATTCCTCCAAGTTAC
	Physeter_macrocephalus CACCAGAGAGAGAACACTTGGCTTTCCCAGACTTAATTCCTCCAAGTTAC
	Delphinapterus_leucas CACCAGAGAGAGAACACTTGGTTTTCCCAGAYTTAATTCCTCCAAGTTAC
	Phocoena_phocoena CACCAGAGACAGAACACTTGGTTTTCCCAGACTTAATTCCTCCAAGTTAC
	Tursiops_truncatus CACCAGAAAGAGAACACTTGGTTTTCCCAGACTTAATTCCTCCAAGTTAC
	Inia_geoffrensis CACCAGAGAGAGAACACTTGGTTTTCCCAGACTTAATTCCTCCAAGTTAC
	Pontoporia_blainvillei CACCAGAGAGAGAACACTTGGTTTTCCCCGACTTAATTCCTCCAAGTTAC
	Platanista_minor CACCAGAGAGAGAACACTTGGCTTTCCCAGACTTAATTCCTCCAAGTTAC
	Mesoplodon_bidens TACCAGAGAGAGAACATTTGGCTTTCCCAGACTTAATTCCTCCAAGTTAC
	Bos_taurus CACCAGAGGGAGGACATTTGGCTTTTCCAGACTTAATTCCTCCACATTAC
	Equus_caballus CACCAGAGGGAGAACATGTGGCTTTCCCAGACTCAATTCCTCTGAGTTAC
	Myotis_lucifugus CACCAGACAATGAACACTTGGCTTTCCAGGACTTAATTCCTCCAAGTTAT
	Erinaceus_europaeus CACCAGAAAGAGAGCATTCTTCTTTCCCAGACTTAATTCCTTCAAATCAC
	Canis_familiaris CACCAGAGGGAGAACATTTGGCTTTCCCAGATTTAATTCCTCCAAGTTAC
	Felis_catus CACCAGAGAGAGAACAGTTGGCTTTCCCAGACTTAATTCCTCCAAGTTAC
	Manis_pentadactyla CACCCGAGGGAGAACATCTGACTGTCCAAGACTTAATTCCTCCAAGTTAC
	Manis_tricuspis CACCAGAGGGAGAACATTTGGCTTTCCCAGTCTTAATTCCTCCAAGTTAC
	Amblysomus_hottentotus CACCAGACGGGGAACATTTGGCTTTCCCAGACTTAAATCCTCAAAGTTAC
	Chrysochloris_asiatica CACCAGAAGGGGAACATTTGGCTTTCCCAGACTTAATTCCTCAAAGTTAC
	Echinops_telfairi CACCAGATGGGGAGCAGGTAGCTTTCCCAGGCTTAATGTCTCAAAGTTAT
	Elephantulus_rufescens CACCAGATAGAGAGCAACTGGCTTACCCAGATTTCATTCCTCAACGTTAC
	Rhynchocyon_petersi CACCAGATGAGGAGCATTTGGCCTTTCAAGGCTTTATTCCTCAAAGTTAC
	Orycteropus_afer CACTAGAGGGAGAACATTTGCTTTTCCCAGACTTAACTCCTCAAAGTTAC
	Dugong_dugon CACCAGATGGGGAACATTTGGCTTTCCCAGAATTAATTCCTCAAAGATAC
	Elephas_maximus CACCAGAGGGGGATCATTTGGCTTTCCCAGACTTAATTCCTCAAAGTTAC
	Loxodonta_africana CACCAGAGGGGGATCATTTGGCTTTCCCAGACTTAATTCCTCAAAGTTAC
	Heterohyrax_brucei CACCAGAGGGGGAACGTTTGGCTTTCCCAGACTTGATTCCTCCAAGTTAC
	Procavia_capensis CACCAGAGGGGGAACGTTTGGCTTTCCCAGACTTGATTCCTCCAAGTTAC
	Bradypus_tridactylus CAACAGTGGGAGAACATTTGGCCTTTCCAGACTTAATTCCTCAAAGTTAC
	Choloepus_didactylus CAACAGAGGGAGAACATTTGGCCTTTCCAGACTTAATTCCTCAAAGTTAC
	Choloepus_hoffmanni CAACAGAGGGAGAACATTTGGCCTTTCCAGACTTAATTCCTCAAAGTTAC
	Myrmecophaga_tridactyla CACCAGAGGGGGAACATTTGGCTTTTCCAGACTTAATTCCTCAAAGTTAC
	Tamandua_tetradactyla CACCAGAGGGGGAGCATTTGGCTTTTCCAGACTTAATTCCTCAAAGTTAC
	Cyclopes_didactylus CACCAGAAGGGGAACATTTGGCTTTTCCAGACTTAATTCCTCAAAGTTAT
	Dasypus_novemcinctus CACCAGAGGGGAAACATTTGGCTTTCCCAGAATTAATTCCTCAAAATTAC
	Tolypeutes_matacus CACCAGAGGGGGAACATTTGGCTTTCCCAGAGTTAATTCCTCAAAATTAC
	Chaetophractus_villosus CACCAGAGGGGGAACATTTGGCTTTCCCAGAATTAATTCCTCAAAATTAC
	Euphractus_sexcinctus CACCAGAGGGGGAACATTTGGCTTTCCCAGAATTAWTTCCTCAAAATTAC
	[ 1951 1961 1971 1981 1991 ]
	[ | | | | | ]
	Lama_glama CCAGCAGGACAAAAAGAAGCACATTTATTTCACCTAAGCCAGAAAAGCCC
	Sus_scrofa CCAGGAGGTCAAAAAGAATCACATGTCTTTCACCTAAGCCAGAGGGGCCC
	Hippopotamus_amphibius CCAGCAGGTCAAAAAGAAGCACATATATTTCACCTAAGCCAGAGGAACCC
	Eubalaena_glacialis CCAGCAGGTCAAAAAGGAGCACATTTATTTCACCTAAGCCAGAGAGGCCC
	Eubalaena_australis CCAGCAGGTCAAAAAGGAGCACATTTATTTCACCTAAGCCAGAGAGGCCC
	Megaptera_novaeangliae CCAGCAGGTCAAAAAGGAGCACATTTATTTCACCTAAGCCAGAGAGGTCC
	Caperea_marginata CCAGCAGGTCAAAAAGGAGCACATTTATTTCACCTAAGCCAGAGAGGCCC
	Eschrichtius_robustus CCAGCAGGTCAAAAAGGAGCACATTTATTTCACCTAAGCCAGAGAGGCCC
	Kogia_sima CCAGCAGGTCAAAAAGGAGCACATTTATTTCACCTAAGCCAGAGAGGCCC
	Kogia_breviceps CCAGCAGGTCAAAAAGGAGCACATTTATTTCACCTAAGCCAGAGAGGCCC
	Physeter_macrocephalus CCAGCAGGTCAAAAAGGAGCACATTTATTTCACCTAAGCCAGAGAGGCCC
	Delphinapterus_leucas CCAGCAGTTCAAAAAGCAGCACATTTATTTCACCTAAGCCAGAGAGGCCC
	Phocoena_phocoena CCAGCAGTTCAAAAAGGAGCACATTTATTTCACCTAAGCCAGAGAGGCCC
	Tursiops_truncatus CCAGCAGTTCAAAAAGGAGCACATTTATTTCACCTAAGCCAGAGAGGCCC
	Inia_geoffrensis CCAGCAGGTCAAAAAGGAGCACATTTATTTCACCTAAGCCAGAGAGGCCC
	Pontoporia_blainvillei CCAGCAGGTCAAAAAGGAGCACATTTGTTTCACCTAAGCCAGAGAGGCCC
	Platanista_minor CCAGCAGGTCAAAAAGAAGCACATTTATTTCACCTAAGCCAGAGAGGCCC
	Mesoplodon_bidens CCAGCAGGTCAAAAAGGAGCACATTTATTTCACCTAAGCCAGAGAGGCCC
	Bos_taurus CCAGGAAGTCAAAAAGAAACACGTCTATTTCACCTAAGTCAGCGAGGCCC
	Equus_caballus CCAGCAGGTCAAAAAGAAGCACATTTATTTCACCTAAGCCAGAGAAGCCC
	Myotis_lucifugus TCAGCAGGTCAAAAAGAAGCACATTTATTTCACCAAAGACAAAGAAGCCC
	Erinaceus_europaeus CCAGCTGGTCAAAAAGAACCGCATTCATTCCACCAAACCCAGAGAGGCCC
	Canis_familiaris CCAGCAGGTCAAAAAGAAGCACATGTATTTCACCTAAGCCAGAGAGGCTC
	Felis_catus CCATCAGGTCAAAAAGAAGCGCATGTATTTCATCTAAGCCAGAGAGGCCC
	Manis_pentadactyla CCAGTAGGTCAAAAAGAAGCACATTTATCTCACCTAAGCTACAGAGGTCA
	Manis_tricuspis CCAGAAGGTCAAAAAGAAGCACATTTATCTCACCTAAGC---AGAGGTCA
	Amblysomus_hottentotus CCACATGATCAAAAAGAAGTAAATTTATTTCACCAAAGCCAAAGAGGTCC
	Chrysochloris_asiatica CCACCTGATCAAAAAGAAGCAAATTTATTTCACCAAAACCAAAGAGGTCC
	Echinops_telfairi CCACCTGAACAAAAAGAAGCAAATTCATTTCACCCAAGCCAAAGAAGTCC
	Elephantulus_rufescens CCACCTGATCAAAAAGAAGAAAATGTGTTTCACCTGAGCCAGAGAAGACC
	Rhynchocyon_petersi CCTCCTGATCAAAAAGAAGAAAATTTGTTTCACCTAAGCCAAAGAGGTCC
	Orycteropus_afer CCAACTGATGAAAAAGAAGCAAATGTATTTCACCTAAGCCAAAGAGGGCC
	Dugong_dugon CCAGCTGATCAGAAAGAAGCAAATTTATTTCACCCAAGCCAAAGAGGTCC
	Elephas_maximus CCAGCTGATCAAGAAGAAGCAAATTTATTTCACCTAAGTCAAAGAGGTCC
	Loxodonta_africana CCAGCTGATCAAGAAGAAGCAAATTTATTTCACCTAAGTCAAAGAGGTCC
	Heterohyrax_brucei TCAATTGATCAAAAAGAAACAAATTTGTTTCACCCAAGACAAAGAGGCCC
	Procavia_capensis TCAATTGATCAAAAAGAAACAAATTTGTTTCACCCAAGACAAAGAGGCCC
	Bradypus_tridactylus CTAACAGGTCAAAAAGAGGCAAATTTATTTCATTTAAGCCCAAGAGGTCC
	Choloepus_didactylus CTAACAGGTCAAAAAGAAGCAAATTTATTTCATTTAAGCCCAAGAGGTCC
	Choloepus_hoffmanni CTAACAGGTCAAAAAGAAGCAAATTTATTTCATTTAAGCCCAAGAGGTCC
	Myrmecophaga_tridactyla CCAATAGGTGAAAAAGAAGCAAATTTATTTCATCTAAGCCAAAGAGGTCC
	Tamandua_tetradactyla CCAATAGGTGAAAAAGAAGCAAATTTATTTCATCTAAGTCAAAGAGGTCC
	Cyclopes_didactylus CCAATGGGT---AAAGAAGCAAATTTATTTCACCTAAGCCAAAGAGGTCC
	Dasypus_novemcinctus CCAACAGGACAAGATGAAGCAAATTTATTTCATCTAAGCCAAAGGAGTTC
	Tolypeutes_matacus CCAACATGTCAAAAAGAAGCAAATTTATTTCATCTAAGCCAAAGAAGTTC
	Chaetophractus_villosus CCAACAAGTCAAAAAGAAGCAAATTTATTTCATCTAAGCCAAAGAAGTTC
	Euphractus_sexcinctus CCAACACGTCAAAAAGAAGCAAATTTATTTCATCTAAGCCAAAGAAGTTC
	[ 2001 2011 2021 2031 2041 ]
	[ | | | | | ]
	Lama_glama CTGCTGTGCTGGTGCCTCAATAGGACTCAAGAACAATCTACTTGCTCTAC
	Sus_scrofa TTGCTGTGCTGGTGGCTCCATGTGGCCCAAGAACAATCCACTTGCTCTAC
	Hippopotamus_amphibius TTGCTGTGCTGGTGGCTCCACAGGGCCCAAGGACAATCCACTTGCTCTAC
	Eubalaena_glacialis TTGCTGTGCTGGTGGCTCCACAGGGCCCAAGGACAATCCACTTGCTCTAC
	Eubalaena_australis TTGCTGTGCTGGTGGCTCCACAGGGCCCAAGGACAATCCACTTGCTCTAC
	Megaptera_novaeangliae TTGCTGTGCTGGTGGCTCCACAGGGCCCAAGGACAATCCACTTGCTCTAC
	Caperea_marginata TTGCTGTGCTGGTGGCTCCACAGGGCCCAAGGACAATCCACTTGCTCTAC
	Eschrichtius_robustus TTGCTGTGCTGGTGGCTCCACAGGGCCCAAGGACAATCCACTTGCTCTAC
	Kogia_sima TTGCTGTGCTGGTGGCTCCACAGGGCCCAAGGACAATCCACTTGCTCTAC
	Kogia_breviceps TTGCTGTGCTGGTGGCTCCACAGGGCCCAAGGACAATCCACTTGCTCTAC
	Physeter_macrocephalus TTGCTGTGCTGGTGGCTCCACAGGGCCCAAGGACAATCCACTTGCTCTAC
	Delphinapterus_leucas TTGCTGTGCTGGTGGCTCCACAGGGCCCAAGGACAATCCACTTGCTCTAC
	Phocoena_phocoena TTGCTGTGCTGGTGGCTCCACAGGGCCCAAAGACAATCCACTTGCTCTAC
	Tursiops_truncatus TTGCTGTGCTGGTGGCTCCACAGGGCCCAAGGACAATCCACTTGCTCTAC
	Inia_geoffrensis TTGCTGTGCTGGTGGCTCCACAGGGCCCAAGGACAATCCACTTGCTCTAC
	Pontoporia_blainvillei TTGCTGTGCTGGTGGCTCCACAGGGCCCAAGGACAATCCACTTGCTCTAC
	Platanista_minor TTGCTGTGCTGGTGGCTCCACAGGGCCCAAGGACAATCCACTTGCTCTAC
	Mesoplodon_bidens CTGCTGTGTTGGTGGCTCCACAGGTCCCAAGGACAATCCACTTGCTCTAC
	Bos_taurus TTGCTGTGCTGGTGGCTCCATAGGGCCCAAGGACAATCCACTTGCTCTAC
	Equus_caballus TTGCTGTGTCGGTGGCTCCATAGGGCCCGAGGACAATCCACTTGCTCTAC
	Myotis_lucifugus TTGCTGTGCTGGTGGCTCTGTTGGACACAAGGACAATCCACTTGCTCTAC
	Erinaceus_europaeus TTGCTGTGCCAGTGACCCCACAAGGCACAAGGACAATCCACTTGCTCTTC
	Canis_familiaris TTGCTGTGCTGGTGGCTCCCCAGGACACAAGGACAATCCACTTGCTCTAC
	Felis_catus TTGCTGTGCTGGCAGCTCCACAGGACACAAAGAAGATCCACTTGCTCTAC
	Manis_pentadactyla TTGCTATGCTGGTGGTTCCACTATGCCCAATGACAATCCACTTGCTTCAC
	Manis_tricuspis TTGCTATGCTGGTGGTTCCACTGTGCCCAAGGACAATCTGCTTGTTTCAC
	Amblysomus_hottentotus CTGCTGTGCTGGAGGACCCACAGGACCCAAGGATAATCCACTTGCTCTAC
	Chrysochloris_asiatica CTGCTGTGCTGGAGGATCCACAGAACCCAAGGATAATCCACTTGCTCTAC
	Echinops_telfairi CTGCTGTGCTGGTGGGGCCACGGGTCCCAAGGATAATCCACTTGCTTTAC
	Elephantulus_rufescens TTGCTGTGCTGGTGGCTCCATGGGACCCAAAGATAAGCCACTCGCTCTAC
	Rhynchocyon_petersi CTGCTGTGCTAGAGGATCCCCAGGGTCCAAAGACAACCCGCTTGCTCTAC
[truncated: 753 more rows]
